# Supplementary material for: Prediction and Experimental Characterization of nsSNPs Altering Human PDZ-Binding Motifs
Source: PLoS One. 2014 Apr 10;9(4):e94507. doi: 10.1371/journal.pone.0094507 (PMC3983204; doi:10.1371/journal.pone.0094507)
Supplement: Table S1 — List of PDZ mediated interactions in PDZbase database involving domains considered in this work. The PWM scores have been computed as described in Materials and Methods. (XLS) [file pone.0094507.s001.xls]

## Sheet: validation_filter.txt
PDZ domain	Ligand	PWM scores
MLLT4-1	PVRL3	-6.65193
MLLT4-1	EPHA7	-9.54997
MLLT4-1	EPHB2	-12.037
MLLT4-1	PVRL1	-6.89321
MLLT4-1	PVRL2	-7.00876
MLLT4-1	EPHB3	-12.1954
MLLT4-1	EPHB6	-12.4171
PDZK1-1	CLCN3	-8.29841
ERBB2IP-1	ARVCF	-6.19566
ERBB2IP-1	CTNND2	-5.66237
ERBB2IP-1	PKP4	-5.38821
MPDZ-10	HTR2C	-5.72093
MPDZ-10	PLEKHA1	-5.29937
MPDZ-13	PLEKHA1	-9.07953
SLC9A3R2-2	CLCN3	-7.38856
SLC9A3R2-2	PLCB3	-9.23395
SLC9A3R2-2	ATP2B2	-9.54808
SLC9A3R2-2	SRY	-7.72885
LIN7A-1	SLC6A12	-7.7001
SNTA1-1	MAPK12	-7.90963
SNTA1-1	SCN4A	-10.0487
SNTA1-1	SCN5A	-6.44014
INADL-6	TJP3	-7.84182
PTPN13-4	ARHGAP29	-8.54427
PTPN13-2	TRIP6	-9.61461
PTPN13-2	FAS	-7.53535
PTPN13-4	FAS	-11.8116
PTPN4-1	GRID2	-8.09541
PTPN4-1	GRIN2A	-10.3733
DLG3-2	ATP2B4	-6.50586
DLG3-2	GDA	-7.31008
DLG1-1	ATP2B2	-8.57824
DLG1-2	ATP2B2	-8.06966
DLG1-1	ATP2B4	-7.46308
DLG1-2	ATP2B4	-6.83544
DLG1-2	PBK	-6.64299
