# Supplementary material for: Prediction and Experimental Characterization of nsSNPs Altering Human PDZ-Binding Motifs
Source: PLoS One. 2014 Apr 10;9(4):e94507. doi: 10.1371/journal.pone.0094507 (PMC3983204; doi:10.1371/journal.pone.0094507)
Supplement: Table S3 — List of C-terminal sequences with nsSNPs resulting in STOP codons and predicted to disrupt or create PDZ binding motifs. (XLS) [file pone.0094507.s003.xls]

## Sheet: TableS2.txt
PDZ_domain	PDZ_EntrezID	PDZ-motif_containing_Cterminus	Disrupted_Cterminus	Predicted_interactor	Modified_form	EntrezID	RefSeqID	RefSeqID	PWM_score[>Tmax]	PWM_score[<Tmin]	dbSNP
APBA3-1	9546	SPFGFWS	ETIQEQL	PKHD1_STOP0	PKHD1	5314	NP_619639_STOP0	NP_619639	-6.02896	-15.2002	dbSNP:79583900
APBA3-1	9546	SPFGFWS	QALKISE	PKHD1_STOP0	PKHD1	5314	NP_733842_STOP0	NP_733842	-6.02896	-16.3337	dbSNP:79583900
APBA3-1	9546	GTFTYYC	TEGLFRK	ARHGAP11A	ARHGAP11A_STOP0	9824	NP_955389	NP_955389_STOP0	-6.37655	-12.5204	dbSNP:372008306
APBA3-1	9546	FPSLFFC	DDSHHTP	TMEM26_STOP1	TMEM26	219623	NP_848600_STOP1	NP_848600	-6.11646	-12.8387	dbSNP:199650944
DLG1-1	1739	SARSTDV	VTTSLRI	ANO9	ANO9_STOP0	338440	NP_001012302	NP_001012302_STOP0	-5.66925	-11.9439	dbSNP:200422652
DLG1-1	1739	SARSTDV	MPRTFSE	ANO9	ANO9_STOP1	338440	NP_001012302	NP_001012302_STOP1	-5.66925	-11.0866	dbSNP:201008776
DLG1-1	1739	NRRTTPV	EYLLRIV	CACNG4	CACNG4_STOP0	27092	NP_055220	NP_055220_STOP0	-6.07268	-10.0952	dbSNP:141844181
DLG1-1	1739	RRMHTLW	GTCENDG	C18orf34_STOP2	C18orf34	374864	NP_945346_STOP2	NP_945346	-5.771	-10.9582	dbSNP:376925410
DLG1-1	1739	LRVETDV	YMVQDYA	ARHGEF16	ARHGEF16_STOP0	27237	NP_055263	NP_055263_STOP0	-6.01011	-12.8217	dbSNP:11538943
DLG1-1	1739	LRVETDV	ADVVLVL	ARHGEF16	ARHGEF16_STOP1	27237	NP_055263	NP_055263_STOP1	-6.01011	-12.0208	dbSNP:142502156
DLG1-1	1739	SGYSLLV	TQHQTQV	FAT3_STOP2	FAT3	120114	NP_001008781_STOP2	NP_001008781	-6.15888	-9.79306	dbSNP:371311712
DLG1-1	1739	TSRETDL	YFITLGT	KCNA5	KCNA5_STOP0	3741	NP_002225	NP_002225_STOP0	-5.66132	-11.7719	dbSNP:121908590
DLG1-1	1739	TSRETDL	QILGKTL	KCNA5	KCNA5_STOP1	3741	NP_002225	NP_002225_STOP1	-5.66132	-12.9946	dbSNP:377498745
DLG1-1	1739	KRKETLV	EPSNKRV	NET1	NET1_STOP0	10276	NP_001040625	NP_001040625_STOP0	-5.48352	-9.94776	dbSNP:267602526
DLG1-1	1739	KRKETLV	EAIYEMS	NET1	NET1_STOP1	10276	NP_001040625	NP_001040625_STOP1	-5.48352	-13.6087	dbSNP:373461269
DLG1-2	1739	SARSTDV	VTTSLRI	ANO9	ANO9_STOP0	338440	NP_001012302	NP_001012302_STOP0	-3.78754	-12.7423	dbSNP:200422652
DLG1-2	1739	SARSTDV	MPRTFSE	ANO9	ANO9_STOP1	338440	NP_001012302	NP_001012302_STOP1	-3.78754	-12.1483	dbSNP:201008776
DLG1-2	1739	NIRTSDV	YFKCEQD	PLEKHA2	PLEKHA2_STOP0	59339	NP_067636	NP_067636_STOP0	-6.26814	-14.613	dbSNP:374391919
DLG1-2	1739	NRRTTPV	EYLLRIV	CACNG4	CACNG4_STOP0	27092	NP_055220	NP_055220_STOP0	-5.46365	-12.8334	dbSNP:141844181
DLG1-2	1739	LRVETDV	YMVQDYA	ARHGEF16	ARHGEF16_STOP0	27237	NP_055263	NP_055263_STOP0	-5.57164	-13.8883	dbSNP:11538943
DLG1-2	1739	LRVETDV	ADVVLVL	ARHGEF16	ARHGEF16_STOP1	27237	NP_055263	NP_055263_STOP1	-5.57164	-13.1979	dbSNP:142502156
DLG1-2	1739	MTKDTLV	IVQTGGG	PLAC8L1	PLAC8L1_STOP0	153770	NP_001025040	NP_001025040_STOP0	-5.99173	-14.8359	dbSNP:6892393
DLG1-2	1739	LSQHTDV	VDRLLST	CALHM3	CALHM3_STOP0	119395	NP_001123214	NP_001123214_STOP0	-5.66077	-13.6319	dbSNP:201909775
DLG1-2	1739	MSRSSLV	IQWFLIL	MRGPRX2	MRGPRX2_STOP0	117194	NP_473371	NP_473371_STOP0	-5.00588	-14.0676	dbSNP:150168108
DLG1-2	1739	NLRETDI	EAGVKRE	ADRA1D	ADRA1D_STOP0	146	NP_000669	NP_000669_STOP0	-6.25063	-15.7749	dbSNP:61759848
DLG1-2	1739	NLRETDI	RAEAACA	ADRA1D	ADRA1D_STOP1	146	NP_000669	NP_000669_STOP1	-6.25063	-16.2918	dbSNP:61759832
DLG1-2	1739	GSRETGL	SLWGRPG	FAM189B	FAM189B_STOP0	10712	NP_001254537	NP_001254537_STOP0	-6.30056	-15.8611	dbSNP:145265828
DLG1-2	1739	RARITDV	PTFSQED	ENPP1_STOP2	ENPP1	5167	NP_006199_STOP2	NP_006199	-5.66843	-13.387	dbSNP:121918023
DLG1-2	1739	RDRESIV	QVATFKG	SCN5A	SCN5A_STOP0	6331	NP_001092874	NP_001092874_STOP0	-5.37276	-15.7406	dbSNP:137854620
DLG1-2	1739	RDRESIV	FFSPTLF	SCN5A	SCN5A_STOP1	6331	NP_001092874	NP_001092874_STOP1	-5.37276	-12.038	dbSNP:137854613
DLG1-2	1739	RKIHTRV	GLRVLQE	ZNF599	ZNF599_STOP0	148103	NP_001007249	NP_001007249_STOP0	-5.96849	-13.6283	dbSNP:150001961
DLG1-2	1739	RKIHTRV	RYMADVI	ZNF599	ZNF599_STOP1	148103	NP_001007249	NP_001007249_STOP1	-5.96849	-14.1626	dbSNP:137997147
DLG1-2	1739	RKIHTRV	IHTGKKL	ZNF599	ZNF599_STOP2	148103	NP_001007249	NP_001007249_STOP2	-5.96849	-15.2782	dbSNP:148227520
DLG1-2	1739	RKIHTRV	HKRTHTG	ZNF599	ZNF599_STOP4	148103	NP_001007249	NP_001007249_STOP4	-5.96849	-12.1474	dbSNP:112895297
DLG1-2	1739	RKIHTRV	HMRIHTG	ZNF599	ZNF599_STOP5	148103	NP_001007249	NP_001007249_STOP5	-5.96849	-14.156	dbSNP:201265944
DLG1-2	1739	PSVSTVV	MTGSGYV	GRIN1	GRIN1_STOP0	2902	NP_000823	NP_000823_STOP0	-6.00171	-11.3136	dbSNP:375056781
DLG1-2	1739	PSVSTVV	NVSLSIL	GRIN1	GRIN1_STOP1	2902	NP_000823	NP_000823_STOP1	-6.00171	-11.5813	dbSNP:201902963
DLG1-2	1739	TSRETDL	YFITLGT	KCNA5	KCNA5_STOP0	3741	NP_002225	NP_002225_STOP0	-4.59729	-14.6118	dbSNP:121908590
DLG1-2	1739	TSRETDL	QILGKTL	KCNA5	KCNA5_STOP1	3741	NP_002225	NP_002225_STOP1	-4.59729	-14.6268	dbSNP:377498745
DLG1-2	1739	GVKESLV	EKEEEFQ	SCN4A	SCN4A_STOP0	6329	NP_000325	NP_000325_STOP0	-5.66139	-13.9469	dbSNP:375048795
DLG1-2	1739	GVKESLV	KFKKHQE	SCN4A	SCN4A_STOP1	6329	NP_000325	NP_000325_STOP1	-5.66139	-14.4756	dbSNP:368193040
DLG1-2	1739	GVKESLV	KWVAYGF	SCN4A	SCN4A_STOP2	6329	NP_000325	NP_000325_STOP2	-5.66139	-15.9799	dbSNP:34106725
DLG1-2	1739	GVKESLV	EKEEQPQ	SCN4A	SCN4A_STOP3	6329	NP_000325	NP_000325_STOP3	-5.66139	-13.9469	dbSNP:201295224
DLG1-2	1739	PSIESDV	PFMVNVT	GRIN2A	GRIN2A_STOP0	2903	NP_000824	NP_000824_STOP0	-5.84126	-16.0978	dbSNP:144703143
DLG1-2	1739	PSIESDV	HSLKSPR	GRIN2A	GRIN2A_STOP1	2903	NP_000824	NP_000824_STOP1	-5.84126	-13.4914	dbSNP:201716879
DLG1-2	1739	PSIESDV	EQVYQQD	GRIN2A	GRIN2A_STOP2	2903	NP_000824	NP_000824_STOP2	-5.84126	-15.6682	dbSNP:267604686
DLG1-2	1739	KRKETLV	EPSNKRV	NET1	NET1_STOP0	10276	NP_001040625	NP_001040625_STOP0	-4.30739	-11.1479	dbSNP:267602526
DLG1-2	1739	KRKETLV	EAIYEMS	NET1	NET1_STOP1	10276	NP_001040625	NP_001040625_STOP1	-4.30739	-15.7726	dbSNP:373461269
DLG1-2	1739	HSRDTWL	LFPFEQL	XPC_STOP2	XPC	7508	NP_004619_STOP2	NP_004619	-5.70799	-14.6268	dbSNP:374117852
DLG1-2	1739	SGKSTLL	EVQDTRL	CFTR_STOP140	CFTR	1080	NP_000483_STOP140	NP_000483	-5.51794	-8.8666	dbSNP:397508582
DLG1-2	1739	ESYSTTV	EEDSWIL	EVI5	EVI5_STOP0	7813	NP_005656	NP_005656_STOP0	-6.03735	-12.2398	dbSNP:372087232
DLG1-2	1739	ESYSTTV	PIKDQYS	EVI5	EVI5_STOP1	7813	NP_005656	NP_005656_STOP1	-6.03735	-13.4164	dbSNP:202133693
DLG1-2	1739	ESYSTTV	KHKCSSN	EVI5	EVI5_STOP2	7813	NP_005656	NP_005656_STOP2	-6.03735	-11.9185	dbSNP:200865066
DLG1-2	1739	ESYSTTV	EKELVQA	EVI5	EVI5_STOP3	7813	NP_005656	NP_005656_STOP3	-6.03735	-16.0479	dbSNP:143887144
DLG1-2	1739	ESYSTTV	QDELMTI	EVI5	EVI5_STOP4	7813	NP_005656	NP_005656_STOP4	-6.03735	-14.843	dbSNP:199911199
DLG1-2	1739	ESYSTTV	LSEAKRK	EVI5	EVI5_STOP5	7813	NP_005656	NP_005656_STOP5	-6.03735	-15.2514	dbSNP:200281620
DLG1-2	1739	ESYSTTV	HIAELEI	EVI5	EVI5_STOP6	7813	NP_005656	NP_005656_STOP6	-6.03735	-12.9933	dbSNP:200192259
DLG1-2	1739	QERSTYV	LSRELEP	RAPGEF3_STOP2	RAPGEF3	10411	NP_001092001_STOP2	NP_001092001	-6.01326	-11.0066	dbSNP:142826491
DLG1-2	1739	SSRHSQV	QRYYYYE	FLG_STOP20	FLG	2312	NP_002007_STOP20	NP_002007	-5.52761	-14.537	dbSNP:199895224
DLG1-2	1739	MGVETVV	VALSRPV	DUSP10	DUSP10_STOP0	11221	NP_009138	NP_009138_STOP0	-6.36298	-11.0398	dbSNP:370026750
DLG1-2	1739	MGVETVV	QYFEEAF	DUSP10	DUSP10_STOP1	11221	NP_009138	NP_009138_STOP1	-6.36298	-13.5672	dbSNP:77257021
DLG1-3	1739	RPCETSV	SSRCQLW	KEL_STOP0	KEL	3792	NP_000411_STOP0	NP_000411	-6.08056	-10.9093	dbSNP:61729058
DLG1-3	1739	HSLETSL	DVTLIIL	ATP2B2	ATP2B2_STOP0	491	NP_001001331	NP_001001331_STOP0	-6.16936	-14.317	dbSNP:41293357
DLG1-3	1739	FSASTSL	HRHKKTH	ZNF799_STOP0	ZNF799	90576	NP_001074290_STOP0	NP_001074290	-6.37354	-12.464	dbSNP:200827356
DLG1-3	1739	NRRTTPV	EYLLRIV	CACNG4	CACNG4_STOP0	27092	NP_055220	NP_055220_STOP0	-5.84504	-12.6733	dbSNP:141844181
DLG1-3	1739	IRRFSSV	DTQLCGA	WDR54	WDR54_STOP0	84058	NP_115494	NP_115494_STOP0	-6.12903	-16.1102	dbSNP:371098495
DLG1-3	1739	HTNETSL	EQSLILG	MCC	MCC_STOP0	4163	NP_002378	NP_002378_STOP0	-6.06414	-13.9118	dbSNP:374240917
DLG1-3	1739	ERNSTTV	RLDPSSF	C3AR1	C3AR1_STOP0	719	NP_004045	NP_004045_STOP0	-6.16059	-11.3588	dbSNP:149088151
DLG1-3	1739	ERNSTTV	CYSFIVF	C3AR1	C3AR1_STOP1	719	NP_004045	NP_004045_STOP1	-6.16059	-14.8772	dbSNP:374212827
DLG1-3	1739	ERNSTTV	DFRKKAR	C3AR1	C3AR1_STOP2	719	NP_004045	NP_004045_STOP2	-6.16059	-13.0139	dbSNP:374256772
DLG1-3	1739	LEKETSL	PVNFPIY	CEP290_STOP5	CEP290	80184	NP_079390_STOP5	NP_079390	-5.35081	-15.0483	dbSNP:137852833
DLG1-3	1739	LRKEPSL	EGRFKAR	TACSTD2	TACSTD2_STOP0	4070	NP_002344	NP_002344_STOP0	-6.20191	-13.0139	dbSNP:80358223
DLG1-3	1739	LRKEPSL	TAGAFNH	TACSTD2	TACSTD2_STOP1	4070	NP_002344	NP_002344_STOP1	-6.20191	-15.3447	dbSNP:80358225
DLG1-3	1739	LRKEPSL	TIQIELR	TACSTD2	TACSTD2_STOP2	4070	NP_002344	NP_002344_STOP2	-6.20191	-14.2677	dbSNP:80358224
DLG1-3	1739	SYKGTSV	CPGATGR	ERN2_STOP6	ERN2	10595	NP_150296_STOP6	NP_150296	-5.60423	-13.7379	dbSNP:148146066
DLG1-3	1739	RRREDSG	DPDHCLG	THTPA_STOP0	THTPA	79178	NP_077304_STOP0	NP_077304	-5.87456	-13.9118	dbSNP:200150646
DLG1-3	1739	RRREDSG	RRQHQPS	THTPA_STOP0	THTPA	79178	NP_001242991_STOP0	NP_001242991	-5.87456	-13.1887	dbSNP:200150646
DLG1-3	1739	TSRETDL	YFITLGT	KCNA5	KCNA5_STOP0	3741	NP_002225	NP_002225_STOP0	-6.18581	-13.8908	dbSNP:121908590
DLG1-3	1739	TSRETDL	QILGKTL	KCNA5	KCNA5_STOP1	3741	NP_002225	NP_002225_STOP1	-6.18581	-12.9575	dbSNP:377498745
DLG1-3	1739	KRKETLV	EPSNKRV	NET1	NET1_STOP0	10276	NP_001040625	NP_001040625_STOP0	-4.33569	-11.3923	dbSNP:267602526
DLG1-3	1739	KRKETLV	EAIYEMS	NET1	NET1_STOP1	10276	NP_001040625	NP_001040625_STOP1	-4.33569	-16.1102	dbSNP:373461269
DLG1-3	1739	SGKSTLL	EVQDTRL	CFTR_STOP140	CFTR	1080	NP_000483_STOP140	NP_000483	-5.93937	-10.4155	dbSNP:397508582
DLG2-3	1740	EFPETSV	PMDSNIR	TRPV3	TRPV3_STOP0	162514	NP_659505	NP_659505_STOP0	-5.92106	-16.5275	dbSNP:377641442
DLG2-3	1740	EFPETSV	HPLALTH	TRPV3	TRPV3_STOP1	162514	NP_659505	NP_659505_STOP1	-5.92106	-12.9786	dbSNP:143880869
DLG2-3	1740	EFPETSV	KVAEDDF	TRPV3	TRPV3_STOP2	162514	NP_659505	NP_659505_STOP2	-5.92106	-14.5212	dbSNP:11654533
DLG2-3	1740	RPCETSV	SSRCQLW	KEL_STOP0	KEL	3792	NP_000411_STOP0	NP_000411	-6.20744	-12.6691	dbSNP:61729058
DLG2-3	1740	HSLETSL	DVTLIIL	ATP2B2	ATP2B2_STOP0	491	NP_001001331	NP_001001331_STOP0	-6.22805	-14.7222	dbSNP:41293357
DLG2-3	1740	LFWVTEV	QQAILSL	NUP37	NUP37_STOP0	79023	NP_076962	NP_076962_STOP0	-5.72693	-11.2624	dbSNP:183762507
DLG2-3	1740	LGLETNV	RAASPRL	SGEF	SGEF_STOP0	26084	NP_056410	NP_056410_STOP0	-5.87607	-11.0652	dbSNP:370676439
DLG2-3	1740	LGLETNV	QQRTLQK	SGEF	SGEF_STOP1	26084	NP_056410	NP_056410_STOP1	-5.87607	-11.6555	dbSNP:371024652
DLG2-3	1740	LGLETNV	PLVSSSR	SGEF	SGEF_STOP2	26084	NP_056410	NP_056410_STOP2	-5.87607	-14.5036	dbSNP:368220552
DLG2-3	1740	LGLETNV	WYEGERL	SGEF	SGEF_STOP3	26084	NP_056410	NP_056410_STOP3	-5.87607	-10.674	dbSNP:181692600
DLG2-3	1740	LEKETSL	PVNFPIY	CEP290_STOP5	CEP290	80184	NP_079390_STOP5	NP_079390	-5.40144	-15.5739	dbSNP:137852833
DLG2-3	1740	EKNTTSV	IKLTGVK	FUCA1_STOP3	FUCA1	2517	NP_000138_STOP3	NP_000138	-6.09511	-12.3322	dbSNP:80358197
DLG2-3	1740	SYKGTSV	CPGATGR	ERN2_STOP6	ERN2	10595	NP_150296_STOP6	NP_150296	-6.39008	-14.1764	dbSNP:148146066
DLG2-3	1740	LFRELEV	SQIRWKN	C14orf133_STOP2	C14orf133	63894	NP_071350_STOP2	NP_071350	-5.92056	-14.7524	dbSNP:200370925
DLG2-3	1740	DRKETSI	VINILLA	RALBP1	RALBP1_STOP0	10928	NP_006779	NP_006779_STOP0	-5.98784	-14.138	dbSNP:372277773
DLG2-3	1740	DRKETSI	LRLLQMQ	RALBP1	RALBP1_STOP1	10928	NP_006779	NP_006779_STOP1	-5.98784	-12.8287	dbSNP:376577692
DLG2-3	1740	SYLVTSV	KMENSNL	APC	APC_STOP0	324	NP_001120982	NP_001120982_STOP0	-5.39759	-13.3811	dbSNP:145945630
DLG2-3	1740	SYLVTSV	DEAMASS	APC	APC_STOP1	324	NP_001120982	NP_001120982_STOP1	-5.39759	-14.5036	dbSNP:79323615
DLG2-3	1740	SYLVTSV	KEEKEKD	APC	APC_STOP3	324	NP_001120982	NP_001120982_STOP3	-5.39759	-15.4681	dbSNP:137854576
DLG2-3	1740	SYLVTSV	EEQLGTC	APC	APC_STOP4	324	NP_001120982	NP_001120982_STOP4	-5.39759	-16.5275	dbSNP:137854583
DLG2-3	1740	SYLVTSV	QDMEKRA	APC	APC_STOP5	324	NP_001120982	NP_001120982_STOP5	-5.39759	-11.5437	dbSNP:137854577
DLG2-3	1740	SYLVTSV	DMEKRAQ	APC	APC_STOP6	324	NP_001120982	NP_001120982_STOP6	-5.39759	-16.5275	dbSNP:62619935
DLG2-3	1740	SYLVTSV	TSGNGQG	APC	APC_STOP7	324	NP_001120982	NP_001120982_STOP7	-5.39759	-15.8118	dbSNP:137854569
DLG2-3	1740	SYLVTSV	SSTHSAP	APC	APC_STOP8	324	NP_001120982	NP_001120982_STOP8	-5.39759	-15.8118	dbSNP:137854568
DLG2-3	1740	SYLVTSV	HYSITLR	APC	APC_STOP9	324	NP_001120982	NP_001120982_STOP9	-5.39759	-12.4092	dbSNP:137854580
DLG2-3	1740	SYLVTSV	YSITLRR	APC	APC_STOP10	324	NP_001120982	NP_001120982_STOP10	-5.39759	-10.6054	dbSNP:387906230
DLG2-3	1740	SYLVTSV	KSESEDL	APC	APC_STOP11	324	NP_001120982	NP_001120982_STOP11	-5.39759	-14.7222	dbSNP:137854572
DLG2-3	1740	SYLVTSV	VLRNLSW	APC	APC_STOP12	324	NP_001120982	NP_001120982_STOP12	-5.39759	-11.3782	dbSNP:137854573
DLG2-3	1740	SYLVTSV	VNSKKTL	APC	APC_STOP13	324	NP_001120982	NP_001120982_STOP13	-5.39759	-14.7222	dbSNP:137854574
DLG2-3	1740	SYLVTSV	NPKDQEA	APC	APC_STOP14	324	NP_001120982	NP_001120982_STOP14	-5.39759	-14.838	dbSNP:137854582
DLG2-3	1740	SYLVTSV	MLKNLIH	APC	APC_STOP15	324	NP_001120982	NP_001120982_STOP15	-5.39759	-13.4021	dbSNP:137854570
DLG2-3	1740	SYLVTSV	VLPSSSS	APC	APC_STOP16	324	NP_001120982	NP_001120982_STOP16	-5.39759	-14.5036	dbSNP:79512956
DLG2-3	1740	SYLVTSV	NPGTSSK	APC	APC_STOP17	324	NP_001120982	NP_001120982_STOP17	-5.39759	-12.757	dbSNP:121913333
DLG2-3	1740	SYLVTSV	AHTHSNT	APC	APC_STOP18	324	NP_001120982	NP_001120982_STOP18	-5.39759	-15.1864	dbSNP:137854575
DLG2-3	1740	SYLVTSV	IKQSEQR	APC	APC_STOP19	324	NP_001120982	NP_001120982_STOP19	-5.39759	-15.476	dbSNP:137854571
DLG2-3	1740	SYLVTSV	ANGSETN	APC	APC_STOP20	324	NP_001120982	NP_001120982_STOP20	-5.39759	-16.5275	dbSNP:121913331
DLG2-3	1740	SYLVTSV	ANTLQIA	APC	APC_STOP21	324	NP_001120982	NP_001120982_STOP21	-5.39759	-16.5275	dbSNP:121913462
DLG2-3	1740	SYLVTSV	RTKSSRL	APC	APC_STOP22	324	NP_001120982	NP_001120982_STOP22	-5.39759	-9.37568	dbSNP:121913327
DLG2-3	1740	SYLVTSV	SPSKSGA	APC	APC_STOP23	324	NP_001120982	NP_001120982_STOP23	-5.39759	-15.8118	dbSNP:121913328
DLG2-3	1740	SYLVTSV	SPPEHYV	APC	APC_STOP24	324	NP_001120982	NP_001120982_STOP24	-5.39759	-11.4998	dbSNP:121913329
DLG2-3	1740	SYLVTSV	PPEHYVQ	APC	APC_STOP25	324	NP_001120982	NP_001120982_STOP25	-5.39759	-16.5275	dbSNP:121913326
DLG2-3	1740	SYLVTSV	DLPDSPG	APC	APC_STOP26	324	NP_001120982	NP_001120982_STOP26	-5.39759	-16.5275	dbSNP:74535574
DLG2-3	1740	SYLVTSV	PQTAQTK	APC	APC_STOP27	324	NP_001120982	NP_001120982_STOP27	-5.39759	-16.5275	dbSNP:121913332
DLG2-3	1740	SYLVTSV	LPRTSSP	APC	APC_STOP28	324	NP_001120982	NP_001120982_STOP28	-5.39759	-9.81747	dbSNP:35817266
DLG2-3	1740	SYLVTSV	ERSLLLA	APC	APC_STOP0	324	NP_001120983	NP_001120983_STOP0	-5.39759	-14.0401	dbSNP:137854576
DLG2-3	1740	SYLVTSV	YEARQIR	APC	APC_STOP1	324	NP_001120983	NP_001120983_STOP1	-5.39759	-15.8118	dbSNP:137854583
DLG2-3	1740	SYLVTSV	VAMEEQL	APC	APC_STOP2	324	NP_001120983	NP_001120983_STOP2	-5.39759	-11.7623	dbSNP:137854577
DLG2-3	1740	SYLVTSV	VLSSSST	APC	APC_STOP3	324	NP_001120983	NP_001120983_STOP3	-5.39759	-14.5036	dbSNP:137854569
DLG2-3	1740	SYLVTSV	EMVYSLL	APC	APC_STOP4	324	NP_001120983	NP_001120983_STOP4	-5.39759	-14.7222	dbSNP:137854568
DLG2-3	1740	SYLVTSV	FGDVANK	APC	APC_STOP5	324	NP_001120983	NP_001120983_STOP5	-5.39759	-13.9017	dbSNP:137854580
DLG2-3	1740	SYLVTSV	SWRADVN	APC	APC_STOP6	324	NP_001120983	NP_001120983_STOP6	-5.39759	-12.0285	dbSNP:137854572
DLG2-3	1740	SYLVTSV	EVGSVKA	APC	APC_STOP7	324	NP_001120983	NP_001120983_STOP7	-5.39759	-15.4681	dbSNP:137854573
DLG2-3	1740	SYLVTSV	CALEVKK	APC	APC_STOP8	324	NP_001120983	NP_001120983_STOP8	-5.39759	-12.0646	dbSNP:137854574
DLG2-3	1740	SYLVTSV	NLIHSKH	APC	APC_STOP9	324	NP_001120983	NP_001120983_STOP9	-5.39759	-15.4681	dbSNP:137854582
DLG2-3	1740	SYLVTSV	AALRNLM	APC	APC_STOP10	324	NP_001120983	NP_001120983_STOP10	-5.39759	-15.1302	dbSNP:137854570
DLG2-3	1740	SYLVTSV	IAKVMEE	APC	APC_STOP11	324	NP_001120983	NP_001120983_STOP11	-5.39759	-11.8244	dbSNP:121913333
DLG2-3	1740	SYLVTSV	TCSMPYA	APC	APC_STOP12	324	NP_001120983	NP_001120983_STOP12	-5.39759	-15.8118	dbSNP:137854575
DLG2-3	1740	SYLVTSV	YTESTDD	APC	APC_STOP13	324	NP_001120983	NP_001120983_STOP13	-5.39759	-13.4607	dbSNP:137854571
DLG2-3	1740	SYLVTSV	VSQSLCQ	APC	APC_STOP14	324	NP_001120983	NP_001120983_STOP14	-5.39759	-15.0916	dbSNP:121913331
DLG2-3	1740	SYLVTSV	EDPVSEV	APC	APC_STOP15	324	NP_001120983	NP_001120983_STOP15	-5.39759	-12.937	dbSNP:121913462
DLG2-3	1740	SYLVTSV	HKAVEFS	APC	APC_STOP16	324	NP_001120983	NP_001120983_STOP16	-5.39759	-13.4755	dbSNP:121913327
DLG2-3	1740	SYLVTSV	QETPLMF	APC	APC_STOP17	324	NP_001120983	NP_001120983_STOP17	-5.39759	-15.0916	dbSNP:121913328
DLG2-3	1740	SYLVTSV	SVSSLDS	APC	APC_STOP18	324	NP_001120983	NP_001120983_STOP18	-5.39759	-14.3759	dbSNP:121913329
DLG2-3	1740	SYLVTSV	VSSLDSF	APC	APC_STOP19	324	NP_001120983	NP_001120983_STOP19	-5.39759	-14.5036	dbSNP:121913326
DLG2-3	1740	SYLVTSV	PPPPQTA	APC	APC_STOP20	324	NP_001120983	NP_001120983_STOP20	-5.39759	-16.5275	dbSNP:74535574
DLG2-3	1740	SYLVTSV	EKRESGP	APC	APC_STOP21	324	NP_001120983	NP_001120983_STOP21	-5.39759	-11.7802	dbSNP:121913332
DLG2-3	1740	LFFVLRV	RDHLISR	ABCG5_STOP5	ABCG5	64240	NP_071881_STOP5	NP_071881	-6.30765	-12.8705	dbSNP:119479065
DLG3-2	1741	SSSESDV	LPSSIIF	CCDC125_STOP0	CCDC125	202243	NP_789786_STOP0	NP_789786	-5.86443	-13.115	dbSNP:368100129
DLG3-2	1741	SARSTDV	VTTSLRI	ANO9	ANO9_STOP0	338440	NP_001012302	NP_001012302_STOP0	-3.99768	-11.8567	dbSNP:200422652
DLG3-2	1741	SARSTDV	MPRTFSE	ANO9	ANO9_STOP1	338440	NP_001012302	NP_001012302_STOP1	-3.99768	-13.0595	dbSNP:201008776
DLG3-2	1741	QRTHTRV	LDQDFGL	ZNF397OS	ZNF397OS_STOP0	100101467	NP_001106205	NP_001106205_STOP0	-5.4052	-15.8675	dbSNP:202005544
DLG3-2	1741	QRTHTRV	QKFRQFS	ZNF397OS	ZNF397OS_STOP1	100101467	NP_001106205	NP_001106205_STOP1	-5.4052	-14.4577	dbSNP:201801695
DLG3-2	1741	QRTHTRV	EELQAWL	ZNF397OS	ZNF397OS_STOP2	100101467	NP_001106205	NP_001106205_STOP2	-5.4052	-14.3466	dbSNP:201609495
DLG3-2	1741	LRVETDV	YMVQDYA	ARHGEF16	ARHGEF16_STOP0	27237	NP_055263	NP_055263_STOP0	-4.25275	-14.3556	dbSNP:11538943
DLG3-2	1741	LRVETDV	ADVVLVL	ARHGEF16	ARHGEF16_STOP1	27237	NP_055263	NP_055263_STOP1	-4.25275	-13.9125	dbSNP:142502156
DLG3-2	1741	GLISSLV	SVIEFKP	RTDR1_STOP0	RTDR1	27156	NP_055248_STOP0	NP_055248	-6.31198	-12.4405	dbSNP:267606185
DLG3-2	1741	LSQHTDV	VDRLLST	CALHM3	CALHM3_STOP0	119395	NP_001123214	NP_001123214_STOP0	-5.68438	-13.3241	dbSNP:201909775
DLG3-2	1741	MSRSSLV	IQWFLIL	MRGPRX2	MRGPRX2_STOP0	117194	NP_473371	NP_473371_STOP0	-4.88755	-15.322	dbSNP:150168108
DLG3-2	1741	RRKYTQV	YRLFLVS	CD55_STOP14	CD55	1604	NP_001108224_STOP14	NP_001108224	-6.35684	-13.9798	dbSNP:370264459
DLG3-2	1741	KKIFTDV	YMHVGSC	KCNA3	KCNA3_STOP0	3738	NP_002223	NP_002223_STOP0	-6.19489	-15.322	dbSNP:35154586
DLG3-2	1741	RARITDV	PTFSQED	ENPP1_STOP2	ENPP1	5167	NP_006199_STOP2	NP_006199	-5.89521	-13.275	dbSNP:121918023
DLG3-2	1741	RDRESIV	QVATFKG	SCN5A	SCN5A_STOP0	6331	NP_001092874	NP_001092874_STOP0	-6.12547	-16.0307	dbSNP:137854620
DLG3-2	1741	RDRESIV	FFSPTLF	SCN5A	SCN5A_STOP1	6331	NP_001092874	NP_001092874_STOP1	-6.12547	-11.8047	dbSNP:137854613
DLG3-2	1741	RKIHTRV	GLRVLQE	ZNF599	ZNF599_STOP0	148103	NP_001007249	NP_001007249_STOP0	-5.68623	-13.0595	dbSNP:150001961
DLG3-2	1741	RKIHTRV	RYMADVI	ZNF599	ZNF599_STOP1	148103	NP_001007249	NP_001007249_STOP1	-5.68623	-14.449	dbSNP:137997147
DLG3-2	1741	RKIHTRV	IHTGKKL	ZNF599	ZNF599_STOP2	148103	NP_001007249	NP_001007249_STOP2	-5.68623	-14.8865	dbSNP:148227520
DLG3-2	1741	RKIHTRV	THRSTFI	ZNF599	ZNF599_STOP3	148103	NP_001007249	NP_001007249_STOP3	-5.68623	-9.77812	dbSNP:200032167
DLG3-2	1741	RKIHTRV	HKRTHTG	ZNF599	ZNF599_STOP4	148103	NP_001007249	NP_001007249_STOP4	-5.68623	-12.7147	dbSNP:112895297
DLG3-2	1741	RKIHTRV	HMRIHTG	ZNF599	ZNF599_STOP5	148103	NP_001007249	NP_001007249_STOP5	-5.68623	-13.0467	dbSNP:201265944
DLG3-2	1741	VTVETVV	TAISVER	MAS1	MAS1_STOP0	4142	NP_002368	NP_002368_STOP0	-6.3169	-12.9867	dbSNP:145130069
DLG3-2	1741	VTVETVV	SHSRNDC	MAS1	MAS1_STOP1	4142	NP_002368	NP_002368_STOP1	-6.3169	-13.5912	dbSNP:201984343
DLG3-2	1741	PSVSTVV	MTGSGYV	GRIN1	GRIN1_STOP0	2902	NP_000823	NP_000823_STOP0	-5.36095	-11.1752	dbSNP:375056781
DLG3-2	1741	PSVSTVV	NVSLSIL	GRIN1	GRIN1_STOP1	2902	NP_000823	NP_000823_STOP1	-5.36095	-13.4067	dbSNP:201902963
DLG3-2	1741	IKTETTV	MTMMAHQ	RASSF6	RASSF6_STOP0	166824	NP_803876	NP_803876_STOP0	-5.70827	-15.0553	dbSNP:201601562
DLG3-2	1741	IKTETTV	EGMLDIF	RASSF6	RASSF6_STOP1	166824	NP_803876	NP_803876_STOP1	-5.70827	-14.9899	dbSNP:201386921
DLG3-2	1741	IKTETTV	PLLQRLL	RASSF6	RASSF6_STOP2	166824	NP_803876	NP_803876_STOP2	-5.70827	-13.9014	dbSNP:146894207
DLG3-2	1741	GVKESLV	EKEEEFQ	SCN4A	SCN4A_STOP0	6329	NP_000325	NP_000325_STOP0	-6.01741	-14.1841	dbSNP:375048795
DLG3-2	1741	GVKESLV	KFKKHQE	SCN4A	SCN4A_STOP1	6329	NP_000325	NP_000325_STOP1	-6.01741	-12.9014	dbSNP:368193040
DLG3-2	1741	GVKESLV	KWVAYGF	SCN4A	SCN4A_STOP2	6329	NP_000325	NP_000325_STOP2	-6.01741	-15.0665	dbSNP:34106725
DLG3-2	1741	GVKESLV	EKEEQPQ	SCN4A	SCN4A_STOP3	6329	NP_000325	NP_000325_STOP3	-6.01741	-14.1841	dbSNP:201295224
DLG3-2	1741	PSIESDV	PFMVNVT	GRIN2A	GRIN2A_STOP0	2903	NP_000824	NP_000824_STOP0	-4.8811	-14.5448	dbSNP:144703143
DLG3-2	1741	PSIESDV	HSLKSPR	GRIN2A	GRIN2A_STOP1	2903	NP_000824	NP_000824_STOP1	-4.8811	-13.424	dbSNP:201716879
DLG3-2	1741	PSIESDV	EQVYQQD	GRIN2A	GRIN2A_STOP2	2903	NP_000824	NP_000824_STOP2	-4.8811	-14.3577	dbSNP:267604686
DLG3-2	1741	KRKETLV	EPSNKRV	NET1	NET1_STOP0	10276	NP_001040625	NP_001040625_STOP0	-4.29568	-10.9929	dbSNP:267602526
DLG3-2	1741	KRKETLV	EAIYEMS	NET1	NET1_STOP1	10276	NP_001040625	NP_001040625_STOP1	-4.29568	-14.7658	dbSNP:373461269
DLG3-2	1741	ESYSTTV	EEDSWIL	EVI5	EVI5_STOP0	7813	NP_005656	NP_005656_STOP0	-5.52883	-13.5428	dbSNP:372087232
DLG3-2	1741	ESYSTTV	PIKDQYS	EVI5	EVI5_STOP1	7813	NP_005656	NP_005656_STOP1	-5.52883	-14.1392	dbSNP:202133693
DLG3-2	1741	ESYSTTV	KHKCSSN	EVI5	EVI5_STOP2	7813	NP_005656	NP_005656_STOP2	-5.52883	-11.3182	dbSNP:200865066
DLG3-2	1741	ESYSTTV	EKELVQA	EVI5	EVI5_STOP3	7813	NP_005656	NP_005656_STOP3	-5.52883	-14.9899	dbSNP:143887144
DLG3-2	1741	ESYSTTV	QDELMTI	EVI5	EVI5_STOP4	7813	NP_005656	NP_005656_STOP4	-5.52883	-14.7801	dbSNP:199911199
DLG3-2	1741	ESYSTTV	LSEAKRK	EVI5	EVI5_STOP5	7813	NP_005656	NP_005656_STOP5	-5.52883	-13.661	dbSNP:200281620
DLG3-2	1741	ESYSTTV	HIAELEI	EVI5	EVI5_STOP6	7813	NP_005656	NP_005656_STOP6	-5.52883	-14.1841	dbSNP:200192259
DLG3-2	1741	SSRHSQV	QRYYYYE	FLG_STOP20	FLG	2312	NP_002007_STOP20	NP_002007	-5.57755	-14.1695	dbSNP:199895224
DLG3-2	1741	MGVETVV	VALSRPV	DUSP10	DUSP10_STOP0	11221	NP_009138	NP_009138_STOP0	-5.72034	-11.4397	dbSNP:370026750
DLG3-2	1741	MGVETVV	QYFEEAF	DUSP10	DUSP10_STOP1	11221	NP_009138	NP_009138_STOP1	-5.72034	-13.0105	dbSNP:77257021
DLG3-2	1741	QRTWTKV	RGVMEKL	AMACR	AMACR_STOP0	23600	NP_976316	NP_976316_STOP0	-5.89835	-13.5959	dbSNP:149566702
DLG4-3	1742	NRRTTPV	EYLLRIV	CACNG4	CACNG4_STOP0	27092	NP_055220	NP_055220_STOP0	-4.78859	-13.3024	dbSNP:141844181
DLG4-3	1742	LYSHTSI	AHKSKTH	UGT1A7_STOP3	UGT1A7	54577	NP_061950_STOP3	NP_061950	-6.00993	-12.3183	dbSNP:376167596
DLG4-3	1742	EHSTTSV	PASELNL	RSBN1	RSBN1_STOP0	54665	NP_060834	NP_060834_STOP0	-6.20319	-11.5944	dbSNP:138634440
DLG4-3	1742	LEKETSL	PVNFPIY	CEP290_STOP5	CEP290	80184	NP_079390_STOP5	NP_079390	-5.02364	-17.2319	dbSNP:137852833
DLG4-3	1742	SHSTTRV	PEVMLPV	NLGN1	NLGN1_STOP0	22871	NP_055747	NP_055747_STOP0	-5.52716	-13.6186	dbSNP:77794557
DLG4-3	1742	LRKEPSL	EGRFKAR	TACSTD2	TACSTD2_STOP0	4070	NP_002344	NP_002344_STOP0	-6.10184	-15.5761	dbSNP:80358223
DLG4-3	1742	LRKEPSL	TAGAFNH	TACSTD2	TACSTD2_STOP1	4070	NP_002344	NP_002344_STOP1	-6.10184	-16.9793	dbSNP:80358225
DLG4-3	1742	LRKEPSL	TIQIELR	TACSTD2	TACSTD2_STOP2	4070	NP_002344	NP_002344_STOP2	-6.10184	-16.9793	dbSNP:80358224
DLG4-3	1742	DRKETSI	VINILLA	RALBP1	RALBP1_STOP0	10928	NP_006779	NP_006779_STOP0	-4.91457	-17.9079	dbSNP:372277773
DLG4-3	1742	DRKETSI	LRLLQMQ	RALBP1	RALBP1_STOP1	10928	NP_006779	NP_006779_STOP1	-4.91457	-13.4818	dbSNP:376577692
DLG4-3	1742	LQSETSV	STYSGYS	VANGL1	VANGL1_STOP0	81839	NP_001165882	NP_001165882_STOP0	-5.07196	-15.5827	dbSNP:371629555
DLG4-3	1742	LQSETSV	AAARRRD	VANGL1	VANGL1_STOP1	81839	NP_001165882	NP_001165882_STOP1	-5.07196	-14.7159	dbSNP:74117015
DLG4-3	1742	KRKETLV	EPSNKRV	NET1	NET1_STOP0	10276	NP_001040625	NP_001040625_STOP0	-5.24197	-11.7848	dbSNP:267602526
DLG4-3	1742	KRKETLV	EAIYEMS	NET1	NET1_STOP1	10276	NP_001040625	NP_001040625_STOP1	-5.24197	-17.9079	dbSNP:373461269
DVL2-1	1856	FNVFGYL	XXXXXMP	FAM181A	FAM181A_STOP0	90050	NP_612353	NP_612353_STOP0	-6.29067	#NAME?	dbSNP:374219962
DVL2-1	1856	FNVFGYL	LVGRVNA	FAM181A	FAM181A_STOP1	90050	NP_612353	NP_612353_STOP1	-6.29067	-15.3134	dbSNP:376225802
DVL2-1	1856	RRVLGRF	CLGLRLQ	RPUSD3_STOP0	RPUSD3	285367	NP_775930_STOP0	NP_775930	-5.72254	-13.1458	dbSNP:374892245
DVL2-1	1856	ATVLGRF	GIGRSFE	CAD	CAD_STOP0	790	NP_004332	NP_004332_STOP0	-6.26189	-14.6205	dbSNP:372142455
DVL2-1	1856	PKLLGIF	RIEMKIR	OR52M1_STOP0	OR52M1	119772	NP_001004137_STOP0	NP_001004137	-5.97075	-15.4672	dbSNP:147140643
DVL2-1	1856	FFFIGFF	GDALLLL	CX3CR1_STOP0	CX3CR1	1524	NP_001328_STOP0	NP_001328	-5.98071	-13.9365	dbSNP:74575577
DVL2-1	1856	ITKLGWF	CSLDMMS	RANBP17_STOP1	RANBP17	64901	NP_075048_STOP1	NP_075048	-5.12679	-14.7274	dbSNP:377186217
DVL2-1	1856	FMFYGIF	EVQDTRL	CFTR_STOP12	CFTR	1080	NP_000483_STOP12	NP_000483	-5.66197	-14.0895	dbSNP:397508371
ERBB2IP-1	55914	QPVDSWV	LEETVTV	ARVCF	ARVCF_STOP0	421	NP_001661	NP_001661_STOP0	-6.19566	-16.599	dbSNP:112445756
ERBB2IP-1	55914	QPVDSWV	HEVIVPH	ARVCF	ARVCF_STOP1	421	NP_001661	NP_001661_STOP1	-6.19566	-18.986	dbSNP:151212384
ERBB2IP-1	55914	GSPDSWV	AYIRAAV	PKP4	PKP4_STOP0	8502	NP_003619	NP_003619_STOP0	-5.38821	-14.0799	dbSNP:374400111
ERBB2IP-1	55914	HSRDTWL	LFPFEQL	XPC_STOP2	XPC	7508	NP_004619_STOP2	NP_004619	-5.35984	-13.0153	dbSNP:374117852
HTRA1-1	5654	GSESFFF	TQEDRGW	SPAG8_STOP2	SPAG8	26206	NP_758516_STOP2	NP_758516	-6.36297	-12.4702	dbSNP:147507991
HTRA1-1	5654	GSESFFF	GGRMTPF	SPAG8_STOP2	SPAG8	26206	NP_001034681_STOP2	NP_001034681	-6.36297	-10.5818	dbSNP:147507991
HTRA1-1	5654	RGRIWIF	VAPELSA	EPB42_STOP0	EPB42	2038	NP_000110_STOP0	NP_000110	-5.9788	-14.0807	dbSNP:267604213
HTRA1-1	5654	PDFIWTV	PGKKIIS	GBP7_STOP0	GBP7	388646	NP_997281_STOP0	NP_997281	-5.29361	-10.6877	dbSNP:138540106
HTRA1-1	5654	LDVIGFL	AHKSKTH	UGT1A7_STOP10	UGT1A7	54577	NP_061950_STOP10	NP_061950	-6.13945	-11.2696	dbSNP:72551361
HTRA1-1	5654	LDVIGFL	AHKSKTH	UGT1A3_STOP5	UGT1A3	54659	NP_061966_STOP5	NP_061966	-6.13945	-11.2696	dbSNP:72551361
HTRA1-1	5654	LDVIGFL	AHKSKTH	UGT1A5_STOP7	UGT1A5	54579	NP_061951_STOP7	NP_061951	-6.13945	-11.2696	dbSNP:72551361
HTRA1-1	5654	LDVIGFL	AHKSKTH	UGT1A4_STOP7	UGT1A4	54657	NP_009051_STOP7	NP_009051	-6.13945	-11.2696	dbSNP:72551361
HTRA1-1	5654	LDVIGFL	AHKSKTH	UGT1A8_STOP8	UGT1A8	54576	NP_061949_STOP8	NP_061949	-6.13945	-11.2696	dbSNP:72551361
HTRA1-1	5654	ADETWYL	TSYQGVL	CD1D_STOP1	CD1D	912	NP_001757_STOP1	NP_001757	-6.278	-10.2324	dbSNP:144272399
HTRA1-1	5654	LYVIFLL	QDNAAAN	SLCO1B3_STOP0	SLCO1B3	28234	NP_062818_STOP0	NP_062818	-5.94976	-13.5211	dbSNP:149063204
HTRA1-1	5654	LDVIGFL	AHKSKTH	UGT1A9_STOP8	UGT1A9	54600	NP_066307_STOP8	NP_066307	-6.13945	-11.2696	dbSNP:72551361
HTRA1-1	5654	LDVIGFL	AHKSKTH	UGT1A10_STOP7	UGT1A10	54575	NP_061948_STOP7	NP_061948	-6.13945	-11.2696	dbSNP:72551361
HTRA1-1	5654	ISIIFLF	KIRGCGG	SLC24A5_STOP1	SLC24A5	283652	NP_995322_STOP1	NP_995322	-6.2223	-10.2043	dbSNP:372932575
HTRA1-1	5654	ISKTDGV	RGHTPMT	ADRA1A_STOP0	ADRA1A	148	NP_150645_STOP0	NP_150645	-5.6357	-12.0606	dbSNP:61760514
HTRA1-1	5654	ISKTDGV	ADATRPS	ADRA1A_STOP0	ADRA1A	148	NP_150646_STOP0	NP_150646	-5.6357	-12.2811	dbSNP:61760514
HTRA1-1	5654	ISKTDGV	SENGEEV	ADRA1A_STOP0	ADRA1A	148	NP_000671_STOP0	NP_000671	-5.6357	-12.9406	dbSNP:61760514
HTRA1-1	5654	ISKTDGV	WRKGSEC	ADRA1A_STOP0	ADRA1A	148	NP_150647_STOP0	NP_150647	-5.6357	-12.0625	dbSNP:61760514
HTRA1-1	5654	ISRIGFF	FFRSFVK	SPAM1	SPAM1_STOP0	6677	NP_003108	NP_003108_STOP0	-5.72558	-9.17361	dbSNP:144215726
HTRA1-1	5654	ISRIGFF	FSFIGSP	SPAM1	SPAM1_STOP1	6677	NP_003108	NP_003108_STOP1	-5.72558	-10.0157	dbSNP:372278115
HTRA1-1	5654	ISRIGFF	EATEKAK	SPAM1	SPAM1_STOP2	6677	NP_003108	NP_003108_STOP2	-5.72558	-14.8456	dbSNP:149929945
HTRA1-1	5654	ISRIGFF	GVCIRKN	SPAM1	SPAM1_STOP3	6677	NP_003108	NP_003108_STOP3	-5.72558	-12.2579	dbSNP:149971659
HTRA1-1	5654	ISRIGFF	WRLEVWD	SPAM1	SPAM1_STOP4	6677	NP_003108	NP_003108_STOP4	-5.72558	-12.5273	dbSNP:111754670
HTRA1-1	5654	LEEIWWL	EARTKPQ	MTA1_STOP0	MTA1	9112	NP_001190187_STOP0	NP_001190187	-5.81989	-12.3749	dbSNP:74901078
HTRA1-1	5654	LDVIGFL	AHKSKTH	UGT1A1_STOP7	UGT1A1	54658	NP_000454_STOP7	NP_000454	-6.13945	-11.2696	dbSNP:72551361
HTRA1-1	5654	LDVIGFL	AHKSKTH	UGT1A6_STOP6	UGT1A6	54578	NP_001063_STOP6	NP_001063	-6.13945	-11.2696	dbSNP:72551361
HTRA1-1	5654	DSDIWLF	RGRKRKT	ERCC5_STOP4	ERCC5	2073	NP_000114_STOP4	NP_000114	-5.29473	-12.0698	dbSNP:76871136
HTRA2-1	27429	ILLGFFG	VSSAQNF	OR4L1_STOP0	OR4L1	122742	NP_001004717_STOP0	NP_001004717	-5.72303	-12.3151	dbSNP:201125507
HTRA2-1	27429	SYFFILL	RSKVDSS	OR5I1_STOP0	OR5I1	10798	NP_006628_STOP0	NP_006628	-6.27312	-11.4851	dbSNP:151262425
HTRA2-1	27429	WWRGMLV	IPLPLKE	IQCF5_STOP0	IQCF5	389124	NP_001138531_STOP0	NP_001138531	-6.05227	-13.2146	dbSNP:111285759
HTRA2-1	27429	SWPIFLL	PLHVLLA	PRMT2	PRMT2_STOP0	3275	NP_001229794	NP_001229794_STOP0	-6.05053	-9.00468	dbSNP:369966297
HTRA2-1	27429	LTVGLLL	RHRKQHV	DHX34_STOP1	DHX34	9704	NP_055496_STOP1	NP_055496	-6.33261	-12.9332	dbSNP:150036024
HTRA2-1	27429	FFFIFFV	ENAFRAP	SCAMP3_STOP1	SCAMP3	10067	NP_005689_STOP1	NP_005689	-6.31795	-15.0766	dbSNP:200480124
HTRA2-1	27429	LLLFLLL	YAPLAIH	LILRB5_STOP1	LILRB5	10990	NP_006831_STOP1	NP_006831	-5.47908	-12.5936	dbSNP:200838628
HTRA2-1	27429	VTLLIWL	GQAPEAG	PRPH2_STOP3	PRPH2	5961	NP_000313_STOP3	NP_000313	-6.16551	-14.9847	dbSNP:62645937
HTRA2-1	27429	VLTIFLI	MNGDLKY	SLC6A19_STOP2	SLC6A19	340024	NP_001003841_STOP2	NP_001003841	-5.99819	-13.5674	dbSNP:121434347
HTRA2-1	27429	LYVIFLL	QDNAAAN	SLCO1B3_STOP0	SLCO1B3	28234	NP_062818_STOP0	NP_062818	-6.37702	-16.0826	dbSNP:149063204
HTRA2-1	27429	ILVFYFL	IRKKSGG	ALG9_STOP0	ALG9	79796	NP_079016_STOP0	NP_079016	-5.83475	-12.6163	dbSNP:372189166
HTRA2-1	27429	LLVIYFL	QAIRHLK	TUT1_STOP0	TUT1	64852	NP_073741_STOP0	NP_073741	-6.21282	-13.0901	dbSNP:371996920
HTRA2-1	27429	LRQGWLL	FAFSYFP	C3orf27_STOP2	C3orf27	23434	NP_031380_STOP2	NP_031380	-6.19073	-11.7911	dbSNP:368211956
HTRA2-1	27429	RFFRFLL	DPVHSEF	GGCX_STOP2	GGCX	2677	NP_000812_STOP2	NP_000812	-6.21744	-13.0909	dbSNP:376920829
HTRA2-1	27429	LLLFLIL	YATLAIH	LILRB1_STOP6	LILRB1	10859	NP_001075106_STOP6	NP_001075106	-5.94499	-12.0386	dbSNP:376266152
HTRA2-1	27429	FTLFFVL	AGGGSGG	C6orf174	C6orf174_STOP0	387104	NP_001012279	NP_001012279_STOP0	-6.37486	-10.5656	dbSNP:202205626
HTRA2-1	27429	RLTGILF	SRPEYYC	LRIT3_STOP0	LRIT3	345193	NP_940908_STOP0	NP_940908	-5.78523	-12.4177	dbSNP:375217997
HTRA2-1	27429	LLLLLLL	FLNKQPY	CTSA_STOP0	CTSA	5476	NP_001121167_STOP0	NP_001121167	-6.23424	-13.2149	dbSNP:79061377
HTRA2-1	27429	NLLFYSV	GLSLSSD	SLC26A2_STOP6	SLC26A2	1836	NP_000103_STOP6	NP_000103	-5.65055	-11.1104	dbSNP:56803131
HTRA3-1	94031	RDKSVWV	YQRPEGL	CIAO1_STOP0	CIAO1	9391	NP_004795_STOP0	NP_004795	-6.23345	-13.7991	dbSNP:369566253
HTRA3-1	94031	TSVLRWI	GEVKSCL	FASTKD1_STOP3	FASTKD1	79675	NP_078898_STOP3	NP_078898	-6.14092	-14.2361	dbSNP:148253352
HTRA3-1	94031	TTFSKWV	IKITQLQ	CAPN7_STOP0	CAPN7	23473	NP_055111_STOP0	NP_055111	-6.21294	-16.0459	dbSNP:368130672
HTRA3-1	94031	PNLGPWI	MLLWLLS	FOLR1_STOP1	FOLR1	2348	NP_057941_STOP1	NP_057941	-6.15939	-14.6117	dbSNP:121918405
INADL-2	10207	SRREWYV	QYGFSVQ	PVRL3	PVRL3_STOP0	25945	NP_056295	NP_056295_STOP0	-6.09341	-14.8326	dbSNP:201919059
INADL-2	10207	FFFIFFV	ENAFRAP	SCAMP3_STOP1	SCAMP3	10067	NP_005689_STOP1	NP_005689	-5.9208	-14.3427	dbSNP:200480124
INADL-2	10207	RTRITFV	KFQEMKM	MCM7	MCM7_STOP0	4176	NP_005907	NP_005907_STOP0	-6.20639	-11.6686	dbSNP:372405932
INADL-2	10207	RTRITFV	ILRTGFR	MCM7	MCM7_STOP1	4176	NP_005907	NP_005907_STOP1	-6.20639	-10.432	dbSNP:377419864
INADL-2	10207	RTRITFV	RLAPRSQ	MCM7	MCM7_STOP2	4176	NP_005907	NP_005907_STOP2	-6.20639	-13.4876	dbSNP:371562674
INADL-3	10207	SLLFYDI	NYAGLWS	WDR40A_STOP0	WDR40A	25853	NP_056212_STOP0	NP_056212	-5.07301	-13.1097	dbSNP:376684023
INADL-3	10207	SLQDFDI	KNPQLGH	POLE_STOP2	POLE	5426	NP_006222_STOP2	NP_006222	-5.87114	-15.0952	dbSNP:139603739
INADL-3	10207	SPWFWDI	GSYWAEE	LASS5_STOP1	LASS5	91012	NP_671723_STOP1	NP_671723	-4.05344	-13.7267	dbSNP:368640661
INADL-6	10207	EELATWL	VCSPPLS	DNHD1_STOP0	DNHD1	144132	NP_653267_STOP0	NP_653267	-5.95919	-14.3414	dbSNP:147448301
INADL-6	10207	IEKETKL	EGNKQKN	ASNSD1	ASNSD1_STOP0	54529	NP_061921	NP_061921_STOP0	-6.06213	-12.4954	dbSNP:374486614
INADL-6	10207	IEKETKL	TGRAGLK	ASNSD1	ASNSD1_STOP1	54529	NP_061921	NP_061921_STOP1	-6.06213	-11.703	dbSNP:374482101
INADL-6	10207	IEKETKL	LQAVSPS	ASNSD1	ASNSD1_STOP2	54529	NP_061921	NP_061921_STOP2	-6.06213	-12.2642	dbSNP:187435985
INADL-6	10207	IEKETKL	KANLTLP	ASNSD1	ASNSD1_STOP3	54529	NP_061921	NP_061921_STOP3	-6.06213	-12.2675	dbSNP:201596162
INADL-6	10207	EELATWL	TSALQVF	DNHD1_STOP0	DNHD1	144132	NP_775860_STOP0	NP_775860	-5.95919	-13.4445	dbSNP:147448301
INADL-6	10207	PGKETQL	KPVSYHE	SLCO1C1	SLCO1C1_STOP0	53919	NP_059131	NP_059131_STOP0	-6.22831	-12.815	dbSNP:148204738
INADL-6	10207	PGKETQL	HLLQPNY	SLCO1C1	SLCO1C1_STOP1	53919	NP_059131	NP_059131_STOP1	-6.22831	-13.1719	dbSNP:149477839
INADL-6	10207	LEKETSL	PVNFPIY	CEP290_STOP5	CEP290	80184	NP_079390_STOP5	NP_079390	-5.1329	-14.3414	dbSNP:137852833
INADL-6	10207	EERESIL	GGHVEIV	KIDINS220	KIDINS220_STOP0	57498	NP_065789	NP_065789_STOP0	-5.75157	-10.1857	dbSNP:200360669
INADL-6	10207	GSRETGL	SLWGRPG	FAM189B	FAM189B_STOP0	10712	NP_001254537	NP_001254537_STOP0	-5.01174	-12.2629	dbSNP:145265828
INADL-6	10207	LLTETWQ	LYYESCK	DNASE2B_STOP0	DNASE2B	58511	NP_490649_STOP0	NP_490649	-6.05961	-9.46822	dbSNP:144779905
INADL-6	10207	AGPETKL	TRKAWEA	STARD8	STARD8_STOP0	9754	NP_001135975	NP_001135975_STOP0	-5.95492	-13.4323	dbSNP:371672072
INADL-6	10207	SSPEPWL	KDEGNFC	NCAN_STOP0	NCAN	1463	NP_004377_STOP0	NP_004377	-6.079	-13.4445	dbSNP:371049970
INADL-6	10207	GEKETHL	VMEFWER	SLC6A12	SLC6A12_STOP0	6539	NP_001193860	NP_001193860_STOP0	-5.1329	-14.3414	dbSNP:377605688
INADL-6	10207	LEKSTKL	GFDDVVR	AKAP10	AKAP10_STOP0	11216	NP_009133	NP_009133_STOP0	-5.49343	-13.4121	dbSNP:148949492
INADL-6	10207	TSRETDL	YFITLGT	KCNA5	KCNA5_STOP0	3741	NP_002225	NP_002225_STOP0	-5.94097	-14.3414	dbSNP:121908590
INADL-6	10207	TSRETDL	QILGKTL	KCNA5	KCNA5_STOP1	3741	NP_002225	NP_002225_STOP1	-5.94097	-12.2675	dbSNP:377498745
INADL-6	10207	HSRDTWL	LFPFEQL	XPC_STOP2	XPC	7508	NP_004619_STOP2	NP_004619	-5.60553	-10.1559	dbSNP:374117852
LIN7A-1	8825	SWYERFV	RLILKAR	AQP8_STOP0	AQP8	343	NP_001160_STOP0	NP_001160	-6.17569	-11.2582	dbSNP:371577533
LIN7A-1	8825	HWSRTRL	TVLGSQM	TMEM219	TMEM219_STOP0	124446	NP_919256	NP_919256_STOP0	-6.02844	-9.95768	dbSNP:200245582
LIN7A-1	8825	WKHETTV	RLDLTNN	GPR125	GPR125_STOP0	166647	NP_660333	NP_660333_STOP0	-4.99946	-10.4458	dbSNP:140443154
LIN7A-1	8825	WKHETTV	QFRTNVH	GPR125	GPR125_STOP1	166647	NP_660333	NP_660333_STOP1	-4.99946	-12.9991	dbSNP:201813100
LIN7A-1	8825	SELETNV	ELTLGPT	SLC1A7	SLC1A7_STOP0	6512	NP_006662	NP_006662_STOP0	-5.90415	-12.9991	dbSNP:201766945
LIN7A-1	8825	SELETNV	PVQVEQD	SLC1A7	SLC1A7_STOP1	6512	NP_006662	NP_006662_STOP1	-5.90415	-12.9991	dbSNP:371217556
LIN7A-1	8825	SELETNV	HCTIQIS	SLC1A7	SLC1A7_STOP2	6512	NP_006662	NP_006662_STOP2	-5.90415	-12.1399	dbSNP:17850871
LIN7A-1	8825	RKIHTRV	GLRVLQE	ZNF599	ZNF599_STOP0	148103	NP_001007249	NP_001007249_STOP0	-5.14671	-12.9991	dbSNP:150001961
LIN7A-1	8825	RKIHTRV	RYMADVI	ZNF599	ZNF599_STOP1	148103	NP_001007249	NP_001007249_STOP1	-5.14671	-12.1399	dbSNP:137997147
LIN7A-1	8825	RKIHTRV	IHTGKKL	ZNF599	ZNF599_STOP2	148103	NP_001007249	NP_001007249_STOP2	-5.14671	-11.9702	dbSNP:148227520
LIN7A-1	8825	RKIHTRV	THRSTFI	ZNF599	ZNF599_STOP3	148103	NP_001007249	NP_001007249_STOP3	-5.14671	-10.4458	dbSNP:200032167
LIN7A-1	8825	RKIHTRV	HKRTHTG	ZNF599	ZNF599_STOP4	148103	NP_001007249	NP_001007249_STOP4	-5.14671	-10.082	dbSNP:112895297
LIN7A-1	8825	RKIHTRV	HMRIHTG	ZNF599	ZNF599_STOP5	148103	NP_001007249	NP_001007249_STOP5	-5.14671	-11.1109	dbSNP:201265944
LIN7A-1	8825	SSLESTL	YPRSGTS	NAV3	NAV3_STOP0	89795	NP_055718	NP_055718_STOP0	-6.20555	-11.9702	dbSNP:267603687
LIN7A-1	8825	WKSETTV	RIRWYHN	GPR124	GPR124_STOP0	25960	NP_116166	NP_116166_STOP0	-4.99946	-12.1399	dbSNP:371864107
LIN7A-1	8825	IKTETTV	MTMMAHQ	RASSF6	RASSF6_STOP0	166824	NP_803876	NP_803876_STOP0	-5.85868	-12.9991	dbSNP:201601562
LIN7A-1	8825	IKTETTV	EGMLDIF	RASSF6	RASSF6_STOP1	166824	NP_803876	NP_803876_STOP1	-5.85868	-12.9991	dbSNP:201386921
LIN7A-1	8825	IKTETTV	PLLQRLL	RASSF6	RASSF6_STOP2	166824	NP_803876	NP_803876_STOP2	-5.85868	-10.8169	dbSNP:146894207
LRRC7-1	57554	SIFEQWL	SLYQSHL	TYR_STOP14	TYR	7299	NP_000363_STOP14	NP_000363	-6.29648	-12.4582	dbSNP:62645917
LRRC7-1	57554	HSRDTWL	LFPFEQL	XPC_STOP2	XPC	7508	NP_004619_STOP2	NP_004619	-6.38687	-13.6392	dbSNP:374117852
MAGI1-3	9223	CRSSSLI	LHTRDKS	ZNF215_STOP3	ZNF215	7762	NP_037382_STOP3	NP_037382	-6.30059	-17.1722	dbSNP:372623841
MAGI1-3	9223	NRSSSLI	LHTRDKS	ZNF215_STOP5	ZNF215	7762	NP_037382_STOP5	NP_037382	-5.6144	-17.1722	dbSNP:142083471
MAGI1-3	9223	NRRTTPV	EYLLRIV	CACNG4	CACNG4_STOP0	27092	NP_055220	NP_055220_STOP0	-5.22481	-15.175	dbSNP:141844181
MAGI1-3	9223	SQSCTLL	QSNESDR	ALDH3B2	ALDH3B2_STOP0	222	NP_000686	NP_000686_STOP0	-5.72885	-11.246	dbSNP:148583661
MAGI1-3	9223	SKDQTLL	RLIEKRC	CCDC7_STOP0	CCDC7	221016	NP_659460_STOP0	NP_659460	-6.1796	-12.6216	dbSNP:143864634
MAGI1-3	9223	SRSSSLI	THSEEKA	ZNF667_STOP2	ZNF667	63934	NP_071386_STOP2	NP_071386	-5.15914	-14.6546	dbSNP:368179934
MAGI1-3	9223	QKSSSLV	GEQPMET	ZNF329_STOP3	ZNF329	79673	NP_078896_STOP3	NP_078896	-5.41899	-15.7648	dbSNP:143513293
MAGI1-3	9223	LRRVTDL	RRVTDLY	CRYGA_STOP2	CRYGA	1418	NP_055432_STOP2	NP_055432	-5.52495	-11.2424	dbSNP:201368354
MAGI1-3	9223	GLSVSLL	SKPSTVN	EMR2_STOP4	EMR2	30817	NP_038475_STOP4	NP_038475	-6.28476	-11.4251	dbSNP:200185787
MAGI1-3	9223	SLRKTPL	TPLKTAN	NCAPD3_STOP0	NCAPD3	23310	NP_056076_STOP0	NP_056076	-6.19814	-11.1207	dbSNP:370256378
MAGI1-3	9223	ERNSTTV	RLDPSSF	C3AR1	C3AR1_STOP0	719	NP_004045	NP_004045_STOP0	-6.2344	-15.3113	dbSNP:149088151
MAGI1-3	9223	ERNSTTV	CYSFIVF	C3AR1	C3AR1_STOP1	719	NP_004045	NP_004045_STOP1	-6.2344	-14.9338	dbSNP:374212827
MAGI1-3	9223	ERNSTTV	DFRKKAR	C3AR1	C3AR1_STOP2	719	NP_004045	NP_004045_STOP2	-6.2344	-13.8777	dbSNP:374256772
MAGI1-3	9223	SKNGTLV	STFQKKK	C11orf52	C11orf52_STOP0	91894	NP_542390	NP_542390_STOP0	-6.13128	-16.1766	dbSNP:201849280
MAGI1-3	9223	SKNGTLV	PKGHETT	C11orf52	C11orf52_STOP1	91894	NP_542390	NP_542390_STOP1	-6.13128	-14.1777	dbSNP:201067931
MAGI1-3	9223	IRLFTRL	RLAQFPG	MX1_STOP0	MX1	4599	NP_002453_STOP0	NP_002453	-6.27798	-14.2971	dbSNP:370033341
MAGI1-3	9223	HRSPSLL	KKSTGTP	AGAP3	AGAP3_STOP0	116988	NP_114152	NP_114152_STOP0	-5.96687	-10.942	dbSNP:372630570
MAGI1-3	9223	SRSQSEL	GMGATGT	CCDC134	CCDC134_STOP0	79879	NP_079097	NP_079097_STOP0	-5.37229	-15.7516	dbSNP:368197925
MAGI1-3	9223	SRSQSEL	EEKRKEI	CCDC134	CCDC134_STOP1	79879	NP_079097	NP_079097_STOP1	-5.37229	-14.8152	dbSNP:181190756
MAGI1-3	9223	RLTSTRL	GSYSVCK	RPS6KA2	RPS6KA2_STOP0	6196	NP_066958	NP_066958_STOP0	-6.1366	-14.5859	dbSNP:140501908
MAGI1-3	9223	AKSYTLV	VVEEDSG	DSCAM	DSCAM_STOP0	1826	NP_001380	NP_001380_STOP0	-5.461	-17.3454	dbSNP:201894203
MAGI1-3	9223	SRSSHLL	QSVHCME	ZFP3_STOP2	ZFP3	124961	NP_694563_STOP2	NP_694563	-5.3071	-15.1217	dbSNP:144137646
MAGI1-3	9223	WKSETTV	RIRWYHN	GPR124	GPR124_STOP0	25960	NP_116166	NP_116166_STOP0	-6.10973	-15.0147	dbSNP:371864107
MAGI1-3	9223	LRQGWLL	FAFSYFP	C3orf27_STOP2	C3orf27	23434	NP_031380_STOP2	NP_031380	-6.00804	-16.1956	dbSNP:368211956
MAGI1-3	9223	HRSSSLL	TERSPYK	ZNF418_STOP10	ZNF418	147686	NP_597717_STOP10	NP_597717	-3.88633	-14.7431	dbSNP:113587027
MAGI1-3	9223	TSRETDL	YFITLGT	KCNA5	KCNA5_STOP0	3741	NP_002225	NP_002225_STOP0	-5.83401	-15.8465	dbSNP:121908590
MAGI1-3	9223	TSRETDL	QILGKTL	KCNA5	KCNA5_STOP1	3741	NP_002225	NP_002225_STOP1	-5.83401	-12.5445	dbSNP:377498745
MAGI1-3	9223	KRKETLV	EPSNKRV	NET1	NET1_STOP0	10276	NP_001040625	NP_001040625_STOP0	-4.80007	-11.1012	dbSNP:267602526
MAGI1-3	9223	KRKETLV	EAIYEMS	NET1	NET1_STOP1	10276	NP_001040625	NP_001040625_STOP1	-4.80007	-16.417	dbSNP:373461269
MAGI1-3	9223	SGKSTLL	EVQDTRL	CFTR_STOP140	CFTR	1080	NP_000483_STOP140	NP_000483	-5.3834	-9.30041	dbSNP:397508582
MAGI1-3	9223	GCSCTLL	PLGDTLR	ALDH3B1	ALDH3B1_STOP0	221	NP_000685	NP_000685_STOP0	-5.93028	-10.8822	dbSNP:201119062
MAGI1-3	9223	GCSCTLL	YAFSNSS	ALDH3B1	ALDH3B1_STOP1	221	NP_000685	NP_000685_STOP1	-5.93028	-16.7482	dbSNP:377243115
MAGI1-5	9223	SSRFEDV	PCLYKRR	RRP8_STOP1	RRP8	23378	NP_056139_STOP1	NP_056139	-6.13532	-13.9354	dbSNP:142644288
MAGI1-5	9223	NARVLDV	LVSRSRN	ZMYM5	ZMYM5_STOP0	9205	NP_001034739	NP_001034739_STOP0	-6.12486	-15.6619	dbSNP:143318146
MAGI1-5	9223	NARVLDV	CSKLAEV	ZMYM5	ZMYM5_STOP1	9205	NP_001034739	NP_001034739_STOP1	-6.12486	-13.7962	dbSNP:374887313
MAGI3-3	260425	PAEWTRV	KVILMAC	PTPN18	PTPN18_STOP0	26469	NP_055184	NP_055184_STOP0	-6.02796	-13.787	dbSNP:146895206
MAGI3-3	260425	PAEWTRV	PGRVPAD	PTPN18	PTPN18_STOP1	26469	NP_055184	NP_055184_STOP1	-6.02796	-11.6163	dbSNP:369814810
MAGI3-4	260425	SGWDIDF	HTEYMEF	PRKG1	PRKG1_STOP0	5592	NP_001091982	NP_001091982_STOP0	-5.27649	-13.4007	dbSNP:67743249
MLLT4-1	4301	LSSSLLL	LLDMVDI	MCM3AP_STOP1	MCM3AP	8888	NP_003897_STOP1	NP_003897	-6.358	-10.1579	dbSNP:2298696
MLLT4-1	4301	DLKPTLV	PILGKSW	GPR156	GPR156_STOP0	165829	NP_694547	NP_694547_STOP0	-6.17835	-10.5379	dbSNP:138857726
MLLT4-1	4301	DLKPTLV	WVLTDPI	GPR156	GPR156_STOP1	165829	NP_694547	NP_694547_STOP1	-6.17835	-11.0062	dbSNP:370999635
MLLT4-1	4301	DLKPTLV	LLFVVTR	GPR156	GPR156_STOP2	165829	NP_694547	NP_694547_STOP2	-6.17835	-11.2825	dbSNP:202124277
MLLT4-1	4301	IVSSWLV	KNEIEEK	VEZT_STOP0	VEZT	55591	NP_060069_STOP0	NP_060069	-5.53124	-15.0194	dbSNP:201704129
MLLT4-1	4301	ILSTTPV	QVMTTSF	MUC17_STOP11	MUC17	140453	NP_001035194_STOP11	NP_001035194	-6.22653	-12.1765	dbSNP:71840392
MLLT4-1	4301	TGSTWLW	GGLGCPL	CHRNB4_STOP0	CHRNB4	1143	NP_001243496_STOP0	NP_001243496	-6.13177	-11.4339	dbSNP:376525082
MLLT4-1	4301	SIIGWFV	SGVQPAQ	AGPAT2_STOP0	AGPAT2	10555	NP_006403_STOP0	NP_006403	-5.94303	-14.8288	dbSNP:104894093
MPDZ-1	8777	PLDLLWL	MGVQVGP	ENTPD7_STOP4	ENTPD7	57089	NP_065087_STOP4	NP_065087	-5.89441	-15.9598	dbSNP:200840103
MPDZ-1	8777	SLYTIWL	RAAQHWV	NBAS_STOP3	NBAS	51594	NP_056993_STOP3	NP_056993	-6.36805	-10.0633	dbSNP:200179726
MPDZ-1	8777	HSLLLWL	LSDLSLD	DHX58_STOP5	DHX58	79132	NP_077024_STOP5	NP_077024	-5.79666	-14.2704	dbSNP:144228819
MPDZ-1	8777	PVLILWL	IRRMCAS	DPEP2	DPEP2_STOP0	64174	NP_071750	NP_071750_STOP0	-5.8075	-12.9092	dbSNP:144339907
MPDZ-1	8777	PVLILWL	FYMLGVR	DPEP2	DPEP2_STOP1	64174	NP_071750	NP_071750_STOP1	-5.8075	-13.2595	dbSNP:202183776
MPDZ-1	8777	VTLLIWL	GQAPEAG	PRPH2_STOP3	PRPH2	5961	NP_000313_STOP3	NP_000313	-5.93834	-14.4452	dbSNP:62645937
MPDZ-1	8777	LKFGGWI	ASIENII	SPO11	SPO11_STOP0	23626	NP_036576	NP_036576_STOP0	-6.35983	-14.959	dbSNP:200007444
MPDZ-1	8777	LKFGGWI	GSMSMSF	SPO11	SPO11_STOP1	23626	NP_036576	NP_036576_STOP1	-6.35983	-12.4199	dbSNP:74628269
MPDZ-1	8777	FSTLLWL	EKHQEPS	MOV10L1_STOP4	MOV10L1	54456	NP_061868_STOP4	NP_061868	-6.15527	-14.9906	dbSNP:74768939
MPDZ-1	8777	FSTLLWL	AQLICSG	MOV10L1_STOP4	MOV10L1	54456	NP_001157577_STOP4	NP_001157577	-6.15527	-14.0341	dbSNP:74768939
MPDZ-1	8777	SLLWGWL	GSYWAEE	LASS5_STOP0	LASS5	91012	NP_671723_STOP0	NP_671723	-6.26672	-15.4833	dbSNP:375988921
MPDZ-1	8777	ETLPFWV	GGIDREF	ST3GAL5_STOP1	ST3GAL5	8869	NP_003887_STOP1	NP_003887	-6.37385	-14.9866	dbSNP:104893668
MPDZ-1	8777	EPFLTWL	TPMNINP	WWTR1	WWTR1_STOP0	25937	NP_056287	NP_056287_STOP0	-6.05976	-15.4736	dbSNP:141820236
MPDZ-1	8777	IFFLFFF	GKNSLQS	PCDHGA12	PCDHGA12_STOP0	26025	NP_115265	NP_115265_STOP0	-6.1552	-11.3615	dbSNP:369791160
MPDZ-1	8777	IFFLFFF	DNAGYSA	PCDHGA12	PCDHGA12_STOP1	26025	NP_115265	NP_115265_STOP1	-6.1552	-16.6447	dbSNP:371020840
MPDZ-1	8777	IFFLFFF	SFDYEQF	PCDHGA12	PCDHGA12_STOP2	26025	NP_115265	NP_115265_STOP2	-6.1552	-13.9978	dbSNP:146691720
MPDZ-1	8777	IFFLFFF	KDSHGLI	PCDHGA12	PCDHGA12_STOP3	26025	NP_115265	NP_115265_STOP3	-6.1552	-13.4256	dbSNP:199507607
MPDZ-1	8777	TRLLGWV	LPMGALP	CD74	CD74_STOP0	972	NP_001020329	NP_001020329_STOP0	-5.47576	-16.2982	dbSNP:11548087
MPDZ-1	8777	TRLLGWV	LLQSHWN	CD74	CD74_STOP1	972	NP_001020329	NP_001020329_STOP1	-5.47576	-10.6603	dbSNP:139226964
MPDZ-10	8777	MFKRNDV	GFLYQPQ	OR5H14	OR5H14_STOP0	403273	NP_001005514	NP_001005514_STOP0	-6.17645	-15.7948	dbSNP:369829680
MPDZ-10	8777	MFKRNDV	FCNSNII	OR5H14	OR5H14_STOP1	403273	NP_001005514	NP_001005514_STOP1	-6.17645	-13.1165	dbSNP:144438930
MPDZ-10	8777	MFKRNDV	MVFIFAG	OR5H14	OR5H14_STOP2	403273	NP_001005514	NP_001005514_STOP2	-6.17645	-15.6526	dbSNP:372520157
MPDZ-10	8777	MFKRNDV	IGTVLIS	OR5H14	OR5H14_STOP3	403273	NP_001005514	NP_001005514_STOP3	-6.17645	-12.4082	dbSNP:146571082
MPDZ-10	8777	MFKRNDV	IYSLRNK	OR5H14	OR5H14_STOP4	403273	NP_001005514	NP_001005514_STOP4	-6.17645	-15.8722	dbSNP:371516937
MPDZ-10	8777	SARSTDV	VTTSLRI	ANO9	ANO9_STOP0	338440	NP_001012302	NP_001012302_STOP0	-6.12442	-11.8722	dbSNP:200422652
MPDZ-10	8777	SARSTDV	MPRTFSE	ANO9	ANO9_STOP1	338440	NP_001012302	NP_001012302_STOP1	-6.12442	-12.8744	dbSNP:201008776
MPDZ-10	8777	NIRTSDV	YFKCEQD	PLEKHA2	PLEKHA2_STOP0	59339	NP_067636	NP_067636_STOP0	-5.6767	-12.9465	dbSNP:374391919
MPDZ-10	8777	SLPVSDV	STFTMEK	PLEKHA1	PLEKHA1_STOP0	59338	NP_001001974	NP_001001974_STOP0	-5.29937	-16.3776	dbSNP:200164610
MPDZ-10	8777	SLPVSDV	KPGNFKV	PLEKHA1	PLEKHA1_STOP1	59338	NP_001001974	NP_001001974_STOP1	-5.29937	-15.6333	dbSNP:146002762
MPDZ-10	8777	SLYRDDV	ISPEKKN	GMCL1_STOP0	GMCL1	64395	NP_848526_STOP0	NP_848526	-5.84372	-18.0481	dbSNP:3771532
MPDZ-10	8777	DLICSDV	YFIFLRW	TMC3	TMC3_STOP0	342125	NP_001074001	NP_001074001_STOP0	-5.40662	-9.53385	dbSNP:200729546
MPDZ-10	8777	DLICSDV	ILLIDFF	TMC3	TMC3_STOP1	342125	NP_001074001	NP_001074001_STOP1	-5.40662	-12.164	dbSNP:375168119
MPDZ-10	8777	DLICSDV	VPHQQVF	TMC3	TMC3_STOP2	342125	NP_001074001	NP_001074001_STOP2	-5.40662	-16.8708	dbSNP:200423360
MPDZ-10	8777	DLICSDV	PTIFAIV	TMC3	TMC3_STOP3	342125	NP_001074001	NP_001074001_STOP3	-5.40662	-11.952	dbSNP:116898002
MPDZ-10	8777	DLICSDV	VAQMVEA	TMC3	TMC3_STOP4	342125	NP_001074001	NP_001074001_STOP4	-5.40662	-17.8096	dbSNP:201527196
MPDZ-10	8777	DLICSDV	GRIETVA	TMC3	TMC3_STOP5	342125	NP_001074001	NP_001074001_STOP5	-5.40662	-13.1857	dbSNP:200283479
MPDZ-10	8777	DLICSDV	PRQPPSP	TMC3	TMC3_STOP6	342125	NP_001074001	NP_001074001_STOP6	-5.40662	-15.4536	dbSNP:373067910
MPDZ-10	8777	DLICSDV	VHYKSWN	TMC3	TMC3_STOP7	342125	NP_001074001	NP_001074001_STOP7	-5.40662	-13.6664	dbSNP:200706433
MPDZ-10	8777	DLICSDV	LTESDSV	TMC3	TMC3_STOP8	342125	NP_001074001	NP_001074001_STOP8	-5.40662	-10.1761	dbSNP:150843673
MPDZ-10	8777	IFSKSRV	NQGKVLP	ART4	ART4_STOP0	420	NP_066549	NP_066549_STOP0	-5.66148	-17.2383	dbSNP:201266552
MPDZ-10	8777	IFSKSRV	ASVARTP	ART4	ART4_STOP1	420	NP_066549	NP_066549_STOP1	-5.66148	-18.6196	dbSNP:56340844
MPDZ-10	8777	LLKDSIV	RRSIPLG	PRKAR1A_STOP1	PRKAR1A	5573	NP_001263219_STOP1	NP_001263219	-4.91019	-13.1841	dbSNP:281864781
MPDZ-10	8777	SMAHSRV	KKFSSFW	BSN_STOP1	BSN	8927	NP_003449_STOP1	NP_003449	-6.12993	-12.928	dbSNP:377087363
MPDZ-10	8777	RARITDV	PTFSQED	ENPP1_STOP2	ENPP1	5167	NP_006199_STOP2	NP_006199	-5.8277	-16.834	dbSNP:121918023
MPDZ-10	8777	SLRSCDV	NGTDASH	SHBG_STOP1	SHBG	6462	NP_001139753_STOP1	NP_001139753	-5.67497	-15.2542	dbSNP:143609002
MPDZ-10	8777	SERISSV	NQDQNAR	HTR2C	HTR2C_STOP0	3358	NP_000859	NP_000859_STOP0	-5.72093	-17.6808	dbSNP:368256898
MPDZ-10	8777	SLRSCDV	TLPPLFA	SHBG_STOP1	SHBG	6462	NP_001139752_STOP1	NP_001139752	-5.67497	-14.3902	dbSNP:143609002
MPDZ-10	8777	FSIKSDV	DANNFIR	FRK_STOP2	FRK	2444	NP_002022_STOP2	NP_002022	-6.16449	-16.9931	dbSNP:370495146
MPDZ-12	8777	SKDFTWV	QTVATIS	TLR5_STOP6	TLR5	7100	NP_003259_STOP6	NP_003259	-5.86279	-12.0641	dbSNP:375393172
MPDZ-13	8777	SGSESKV	AVAQGEE	RGPD4_STOP2	RGPD4	285190	NP_872394_STOP2	NP_872394	-5.94992	-17.7917	dbSNP:374691289
MPDZ-13	8777	ILSETKL	LSFTAIF	TMEM104	TMEM104_STOP0	54868	NP_060198	NP_060198_STOP0	-5.14958	-15.2426	dbSNP:190871345
MPDZ-13	8777	LLPGSKI	KGKLCPF	CPSF4L	CPSF4L_STOP0	642843	NP_001123357	NP_001123357_STOP0	-5.55009	-15.8962	dbSNP:201285689
MPDZ-13	8777	LLPGSKI	QDCPWYD	CPSF4L	CPSF4L_STOP1	642843	NP_001123357	NP_001123357_STOP1	-5.55009	-18.9432	dbSNP:367548246
MPDZ-13	8777	LSSSSKV	GDEAAQP	OBSCN_STOP2	OBSCN	84033	NP_443075_STOP2	NP_443075	-5.84032	-17.4231	dbSNP:376801743
MPDZ-13	8777	LSSSSKV	HNLAQVR	OBSCN_STOP2	OBSCN	84033	NP_001092093_STOP2	NP_001092093	-5.84032	-16.5256	dbSNP:376801743
MPDZ-13	8777	RLTSTRL	GSYSVCK	RPS6KA2	RPS6KA2_STOP0	6196	NP_066958	NP_066958_STOP0	-4.29135	-15.6713	dbSNP:140501908
MPDZ-13	8777	AGPETKL	TRKAWEA	STARD8	STARD8_STOP0	9754	NP_001135975	NP_001135975_STOP0	-6.3877	-15.018	dbSNP:371672072
MPDZ-13	8777	RTKSSRL	SYLVTSV	APC_STOP22	APC	324	NP_001120982_STOP22	NP_001120982	-6.14999	-10.6809	dbSNP:121913327
MPDZ-13	8777	ILFSTEV	PLTDLSF	BCR	BCR_STOP0	613	NP_004318	NP_004318_STOP0	-5.7779	-14.6506	dbSNP:11558699
MPDZ-13	8777	FLLSSVV	SFVRADK	ABCC8_STOP1	ABCC8	6833	NP_000343_STOP1	NP_000343	-6.3659	-16.2269	dbSNP:139328569
MPDZ-2	8777	LTGFLFL	ELQNQPV	BBS12	BBS12_STOP0	166379	NP_689831	NP_689831_STOP0	-5.55655	-13.7542	dbSNP:121918327
MPDZ-2	8777	LTGFLFL	WLHNTSS	BBS12	BBS12_STOP1	166379	NP_689831	NP_689831_STOP1	-5.55655	-16.6537	dbSNP:200760741
MPDZ-2	8777	PTRFLFL	VDAETSL	SLC4A7_STOP1	SLC4A7	9497	NP_003606_STOP1	NP_003606	-5.43016	-12.5396	dbSNP:376336583
MPDZ-2	8777	LMGFLFL	EQLMPHY	SLC12A8_STOP3	SLC12A8	84561	NP_001182412_STOP3	NP_001182412	-6.3616	-17.072	dbSNP:371333748
MPDZ-3	8777	WWQLGRL	LPTKSSQ	C9orf131_STOP1	C9orf131	138724	NP_976044_STOP1	NP_976044	-6.17498	-15.1026	dbSNP:144687989
MPDZ-3	8777	GMNTFLF	EGLKSTE	AMPD1_STOP1	AMPD1	270	NP_001166097_STOP1	NP_001166097	-6.01545	-12.9303	dbSNP:377185948
MPDZ-3	8777	STRLFYL	RRRESYQ	PIWIL3	PIWIL3_STOP0	440822	NP_001008496	NP_001008496_STOP0	-6.06751	-11.3909	dbSNP:112922162
MPDZ-3	8777	STRLFYL	AGGGAQS	PIWIL3	PIWIL3_STOP1	440822	NP_001008496	NP_001008496_STOP1	-6.06751	-15.8642	dbSNP:368228387
MPDZ-3	8777	STRLFYL	IFDGNSL	PIWIL3	PIWIL3_STOP2	440822	NP_001008496	NP_001008496_STOP2	-6.06751	-12.8741	dbSNP:367552066
MPDZ-3	8777	STRLFYL	REEVTNK	PIWIL3	PIWIL3_STOP3	440822	NP_001008496	NP_001008496_STOP3	-6.06751	-14.3754	dbSNP:201623983
MPDZ-3	8777	STRLFYL	GLTDEIC	PIWIL3	PIWIL3_STOP4	440822	NP_001008496	NP_001008496_STOP4	-6.06751	-11.4897	dbSNP:150679977
MPDZ-3	8777	STRLFYL	RRHHTLK	PIWIL3	PIWIL3_STOP5	440822	NP_001008496	NP_001008496_STOP5	-6.06751	-12.7687	dbSNP:143068153
MPDZ-3	8777	STRLFYL	LQDNKKV	PIWIL3	PIWIL3_STOP6	440822	NP_001008496	NP_001008496_STOP6	-6.06751	-14.3065	dbSNP:201028643
MPDZ-3	8777	STRLFYL	CFHDIVN	PIWIL3	PIWIL3_STOP7	440822	NP_001008496	NP_001008496_STOP7	-6.06751	-12.4893	dbSNP:201629118
MPDZ-3	8777	STRLFYL	AFIVVKK	PIWIL3	PIWIL3_STOP8	440822	NP_001008496	NP_001008496_STOP8	-6.06751	-12.8939	dbSNP:147640812
MPDZ-3	8777	STRLFYL	YNLPGII	PIWIL3	PIWIL3_STOP9	440822	NP_001008496	NP_001008496_STOP9	-6.06751	-9.36917	dbSNP:138445170
MPDZ-3	8777	SAVTFRL	KVHPSST	PKD1_STOP1	PKD1	5310	NP_001009944_STOP1	NP_001009944	-6.12738	-14.6105	dbSNP:199476101
MPDZ-3	8777	GYFTFNL	LPLLNPI	PSG5_STOP4	PSG5	5673	NP_002772_STOP4	NP_002772	-6.14895	-11.5544	dbSNP:138595944
MPDZ-3	8777	IFFLFFF	GKNSLQS	PCDHGA12	PCDHGA12_STOP0	26025	NP_115265	NP_115265_STOP0	-6.3654	-13.4384	dbSNP:369791160
MPDZ-3	8777	IFFLFFF	DNAGYSA	PCDHGA12	PCDHGA12_STOP1	26025	NP_115265	NP_115265_STOP1	-6.3654	-15.2884	dbSNP:371020840
MPDZ-3	8777	IFFLFFF	SFDYEQF	PCDHGA12	PCDHGA12_STOP2	26025	NP_115265	NP_115265_STOP2	-6.3654	-11.1466	dbSNP:146691720
MPDZ-3	8777	IFFLFFF	KDSHGLI	PCDHGA12	PCDHGA12_STOP3	26025	NP_115265	NP_115265_STOP3	-6.3654	-10.1465	dbSNP:199507607
MPDZ-4	8777	RRVLGRF	CLGLRLQ	RPUSD3_STOP0	RPUSD3	285367	NP_775930_STOP0	NP_775930	-6.03339	-11.6639	dbSNP:374892245
MPDZ-4	8777	EVFLGAF	NPYPKRD	SPAG4L_STOP2	SPAG4L	140732	NP_542406_STOP2	NP_542406	-5.23341	-16.0587	dbSNP:147686372
MPDZ-4	8777	RWWLGWR	ELRGHLV	NPHS1_STOP7	NPHS1	4868	NP_004637_STOP7	NP_004637	-5.23064	-14.8919	dbSNP:386833872
MPDZ-5	8777	SWYERFV	RLILKAR	AQP8_STOP0	AQP8	343	NP_001160_STOP0	NP_001160	-4.96707	-13.7209	dbSNP:371577533
MPDZ-5	8777	SRREWYV	QYGFSVQ	PVRL3	PVRL3_STOP0	25945	NP_056295	NP_056295_STOP0	-6.2191	-15.5271	dbSNP:201919059
MPDZ-5	8777	FFFIFFV	ENAFRAP	SCAMP3_STOP1	SCAMP3	10067	NP_005689_STOP1	NP_005689	-6.07032	-13.8713	dbSNP:200480124
MPDZ-5	8777	IVLGFFV	LSTLEHH	NHEDC1_STOP1	NHEDC1	150159	NP_631912_STOP1	NP_631912	-5.87254	-14.0856	dbSNP:75599926
MPDZ-5	8777	IVLGFFV	EYTKERQ	NHEDC1_STOP1	NHEDC1	150159	NP_001094344_STOP1	NP_001094344	-5.87254	-15.8433	dbSNP:75599926
MPDZ-5	8777	SIIGWFV	SGVQPAQ	AGPAT2_STOP0	AGPAT2	10555	NP_006403_STOP0	NP_006403	-4.6501	-14.683	dbSNP:104894093
MPDZ-7	8777	TGDITFL	VDYEDAM	FCRL1_STOP1	FCRL1	115350	NP_443170_STOP1	NP_443170	-6.35591	-13.5801	dbSNP:147343694
MPDZ-7	8777	TGDITFL	IWRTRFP	FCRL1_STOP1	FCRL1	115350	NP_001152869_STOP1	NP_001152869	-6.35591	-12.7566	dbSNP:147343694
MPDZ-7	8777	TSHWTFL	EVEGARP	NFX1	NFX1_STOP0	4799	NP_667344	NP_667344_STOP0	-6.35151	-13.406	dbSNP:377275937
MPDZ-7	8777	EELATWL	VCSPPLS	DNHD1_STOP0	DNHD1	144132	NP_653267_STOP0	NP_653267	-6.17178	-13.8341	dbSNP:147448301
MPDZ-7	8777	EELATWL	TSALQVF	DNHD1_STOP0	DNHD1	144132	NP_775860_STOP0	NP_775860	-6.17178	-13.0219	dbSNP:147448301
MPDZ-7	8777	EPFLTWL	TPMNINP	WWTR1	WWTR1_STOP0	25937	NP_056287	NP_056287_STOP0	-5.29598	-15.1725	dbSNP:141820236
MPDZ-7	8777	SKDFTWV	QTVATIS	TLR5_STOP6	TLR5	7100	NP_003259_STOP6	NP_003259	-5.94463	-11.9154	dbSNP:375393172
MPDZ-7	8777	RTRITFV	KFQEMKM	MCM7	MCM7_STOP0	4176	NP_005907	NP_005907_STOP0	-6.25126	-14.2656	dbSNP:372405932
MPDZ-7	8777	RTRITFV	ILRTGFR	MCM7	MCM7_STOP1	4176	NP_005907	NP_005907_STOP1	-6.25126	-12.7566	dbSNP:377419864
MPDZ-7	8777	RTRITFV	RLAPRSQ	MCM7	MCM7_STOP2	4176	NP_005907	NP_005907_STOP2	-6.25126	-14.4807	dbSNP:371562674
MPDZ-7	8777	HSRDTWL	LFPFEQL	XPC_STOP2	XPC	7508	NP_004619_STOP2	NP_004619	-5.48443	-11.4137	dbSNP:374117852
MPDZ-7	8777	GRDITRL	TLTEEEI	PAG1	PAG1_STOP0	55824	NP_060910	NP_060910_STOP0	-5.67098	-12.3337	dbSNP:184005407
MPDZ-7	8777	GRDITRL	QTLNREE	PAG1	PAG1_STOP1	55824	NP_060910	NP_060910_STOP1	-5.67098	-14.5258	dbSNP:145008878
MPDZ-9	8777	RVGWRWI	LSRTGRA	NTF4_STOP1	NTF4	4909	NP_006170_STOP1	NP_006170	-6.38537	-12.4636	dbSNP:369788069
MPP6-1	51678	KFLEYFI	SHGVCMP	LGSN	LGSN_STOP0	51557	NP_057655	NP_057655_STOP0	-5.27738	-14.0263	dbSNP:369881450
MPP6-1	51678	KFLEYFI	LPEFGIS	LGSN	LGSN_STOP1	51557	NP_057655	NP_057655_STOP1	-5.27738	-14.2227	dbSNP:146717594
MPP6-1	51678	LLIEAFL	KCIELIA	TMPRSS3	TMPRSS3_STOP0	64699	NP_115781	NP_115781_STOP0	-6.25209	-11.7504	dbSNP:199903164
MPP6-1	51678	FRREGFL	VLESDSV	ABCF3	ABCF3_STOP0	55324	NP_060828	NP_060828_STOP0	-5.70848	-14.7168	dbSNP:372824554
MPP6-1	51678	EKKEYFI	DGVPVIC	CADM1	CADM1_STOP0	23705	NP_055148	NP_055148_STOP0	-4.86373	-13.1836	dbSNP:146660160
MPP6-1	51678	IKREYGL	NRRSGLT	GFM2_STOP0	GFM2	84340	NP_115756_STOP0	NP_115756	-6.12559	-12.9886	dbSNP:202156972
MPP6-1	51678	MLRAYFL	EVQDTRL	CFTR_STOP115	CFTR	1080	NP_000483_STOP115	NP_000483	-5.93886	-11.0976	dbSNP:149790377
MPP6-1	51678	CKREYFI	TGRNWKQ	CNTNAP5	CNTNAP5_STOP0	129684	NP_570129	NP_570129_STOP0	-4.58013	-10.6416	dbSNP:371368855
MPP6-1	51678	CKREYFI	PSLLNDN	CNTNAP5	CNTNAP5_STOP1	129684	NP_570129	NP_570129_STOP1	-4.58013	-13.1836	dbSNP:370164773
PARD3-3	56288	MVDLGFL	DPPTSAS	ARGFX	ARGFX_STOP0	503582	NP_001012677	NP_001012677_STOP0	-6.11056	-12.2804	dbSNP:140537962
PARD3-3	56288	MVDLGFL	QQQSAKQ	ARGFX	ARGFX_STOP1	503582	NP_001012677	NP_001012677_STOP1	-6.11056	-12.52	dbSNP:141209862
PARD3-3	56288	MVDLGFL	QPLDPSN	ARGFX	ARGFX_STOP2	503582	NP_001012677	NP_001012677_STOP2	-6.11056	-13.3422	dbSNP:144768421
PARD3-3	56288	MVDLGFL	LDPSNWA	ARGFX	ARGFX_STOP3	503582	NP_001012677	NP_001012677_STOP3	-6.11056	-11.6923	dbSNP:267599565
PARD3-3	56288	DLDLMEI	FQKATKI	POGZ	POGZ_STOP0	23126	NP_055915	NP_055915_STOP0	-5.68313	-12.2529	dbSNP:12023222
PARD3-3	56288	WEDVGLQ	QAVPATQ	HEATR2_STOP0	HEATR2	54919	NP_060272_STOP0	NP_060272	-6.14977	-11.565	dbSNP:201507046
PARD3-3	56288	WLDLREL	GERVSIL	PRKD1_STOP2	PRKD1	5587	NP_002733_STOP2	NP_002733	-5.02516	-10.1003	dbSNP:367573850
PARD3-3	56288	EEELREL	MKQNKAV	TRIP4_STOP1	TRIP4	9325	NP_057297_STOP1	NP_057297	-6.30609	-13.3422	dbSNP:368346982
PARD3-3	56288	EPFLTWL	TPMNINP	WWTR1	WWTR1_STOP0	25937	NP_056287	NP_056287_STOP0	-6.30021	-12.0759	dbSNP:141820236
PARD3-3	56288	WVDRRQL	LHKIHRV	IDI2_STOP0	IDI2	91734	NP_150286_STOP0	NP_150286	-6.24611	-13.3422	dbSNP:149741269
PARD3-3	56288	DEDLGFL	DGHGPGE	CFB	CFB_STOP0	629	NP_001701	NP_001701_STOP0	-5.04874	-11.4954	dbSNP:376042507
PARD3-3	56288	DEDLGFL	HCFTVDD	CFB	CFB_STOP1	629	NP_001701	NP_001701_STOP1	-5.04874	-11.9436	dbSNP:140877943
PDLIM2-1	64236	ARPDEWL	QEQANST	CSGLCA-T_STOP2	CSGLCA-T	54480	NP_061888_STOP2	NP_061888	-5.7264	-15.8121	dbSNP:78931928
PDLIM2-1	64236	GVDTPWL	YSVIRKT	CD300A_STOP0	CD300A	11314	NP_009192_STOP0	NP_009192	-6.11058	-15.5021	dbSNP:137915902
PDLIM2-1	64236	GVDTPWL	WPKGENQ	CD300C_STOP2	CD300C	10871	NP_006669_STOP2	NP_006669	-6.11058	-13.2354	dbSNP:144695162
PDLIM2-1	64236	RSYDYWL	STYFREA	CLEC12A_STOP0	CLEC12A	160364	NP_963917_STOP0	NP_963917	-4.46513	-15.3159	dbSNP:376589201
PDLIM2-1	64236	FEEGMWL	SKKEWLI	CNTNAP2_STOP1	CNTNAP2	26047	NP_054860_STOP1	NP_054860	-5.73342	-13.5307	dbSNP:371642222
PDLIM2-1	64236	PILGYWL	NIHIRSI	TTN_STOP17	TTN	7273	NP_003310_STOP17	NP_003310	-6.34379	-16.4185	dbSNP:79432997
PDLIM2-1	64236	SSPEPWL	KDEGNFC	NCAN_STOP0	NCAN	1463	NP_004377_STOP0	NP_004377	-6.12474	-13.5984	dbSNP:371049970
PDLIM2-1	64236	LDSMDWL	LHWDSCL	MKL1_STOP1	MKL1	57591	NP_065882_STOP1	NP_065882	-6.13076	-9.37523	dbSNP:111874092
PDLIM4-1	8572	ILESPLL	GEEVYHF	TRPV5_STOP0	TRPV5	56302	NP_062815_STOP0	NP_062815	-5.93972	-15.6409	dbSNP:141452078
PDZK1-1	5174	SVSSTSL	TLHDIDP	KLHL17	KLHL17_STOP0	339451	NP_938073	NP_938073_STOP0	-6.15231	-14.0207	dbSNP:201173982
PDZK1-1	5174	SVSSTSL	RAVLSWV	KLHL17	KLHL17_STOP1	339451	NP_938073	NP_938073_STOP1	-6.15231	-13.4504	dbSNP:373348097
PDZK1-1	5174	SVSSTSL	HLATVEK	KLHL17	KLHL17_STOP2	339451	NP_938073	NP_938073_STOP2	-6.15231	-16.8578	dbSNP:201579026
PDZK1-1	5174	SVSSTSL	DLVAMDG	KLHL17	KLHL17_STOP3	339451	NP_938073	NP_938073_STOP3	-6.15231	-15.6739	dbSNP:201008825
PDZK1-1	5174	IIFSTVL	RKSMTCS	XKR3_STOP0	XKR3	150165	NP_787074_STOP0	NP_787074	-5.00307	-13.7304	dbSNP:373063511
PDZK1-1	5174	TFASTFL	CGAPLAE	PRELID2_STOP0	PRELID2	153768	NP_612501_STOP0	NP_612501	-5.53398	-18.7375	dbSNP:375685870
PDZK1-1	5174	FVTSSYL	GLKEGDG	BRPF3	BRPF3_STOP0	27154	NP_056510	NP_056510_STOP0	-6.19957	-13.5562	dbSNP:201805258
PDZK1-1	5174	VIRETVL	VSQMDQE	C9orf61	C9orf61_STOP0	9413	NP_004807	NP_004807_STOP0	-6.13736	-15.9087	dbSNP:147245375
PDZK1-1	5174	VIRETVL	FTPAGRP	C9orf61	C9orf61_STOP1	9413	NP_004807	NP_004807_STOP1	-6.13736	-14.8916	dbSNP:368537542
PDZK1-1	5174	VIRETVL	RAERRPR	C9orf61	C9orf61_STOP2	9413	NP_004807	NP_004807_STOP2	-6.13736	-16.6323	dbSNP:201307422
PDZK1-1	5174	VLKMTFL	CPLAYMR	C10orf113	C10orf113_STOP0	387638	NP_001010896	NP_001010896_STOP0	-5.81904	-17.5421	dbSNP:140530772
PDZK1-1	5174	VLKMTFL	VGETRRL	C10orf113	C10orf113_STOP1	387638	NP_001010896	NP_001010896_STOP1	-5.81904	-11.2276	dbSNP:371537488
PDZK1-1	5174	VLKMTFL	SWPTLAR	C10orf113	C10orf113_STOP2	387638	NP_001010896	NP_001010896_STOP2	-5.81904	-17.5535	dbSNP:143702233
PDZK1-1	5174	TIFETAL	GIDFGSL	ABCC4	ABCC4_STOP0	10257	NP_005836	NP_005836_STOP0	-5.8866	-14.1212	dbSNP:72559753
PDZK1-1	5174	TIFETAL	LTLMGMF	ABCC4	ABCC4_STOP1	10257	NP_005836	NP_005836_STOP1	-5.8866	-16.6137	dbSNP:377216030
PDZK1-1	5174	TIFETAL	GMFQWCV	ABCC4	ABCC4_STOP2	10257	NP_005836	NP_005836_STOP2	-5.8866	-15.3411	dbSNP:149024948
PDZK1-1	5174	RLTSTRL	GSYSVCK	RPS6KA2	RPS6KA2_STOP0	6196	NP_066958	NP_066958_STOP0	-5.38088	-13.6239	dbSNP:140501908
PDZK1-1	5174	TVESTSL	SAAIPGH	SLC22A11	SLC22A11_STOP0	55867	NP_060954	NP_060954_STOP0	-5.69457	-17.5535	dbSNP:35008345
PDZK1-1	5174	TVESTSL	MLVPQDL	SLC22A11	SLC22A11_STOP1	55867	NP_060954	NP_060954_STOP1	-5.69457	-13.9031	dbSNP:180771120
PDZK1-1	5174	RTKSSRL	SYLVTSV	APC_STOP22	APC	324	NP_001120982_STOP22	NP_001120982	-5.77513	-12.5278	dbSNP:121913327
PDZK1-1	5174	SGKSTLL	EVQDTRL	CFTR_STOP140	CFTR	1080	NP_000483_STOP140	NP_000483	-6.07127	-9.2268	dbSNP:397508582
PDZK1-2	5174	CMKVTQF	EWTLPRS	SLC22A24	SLC22A24_STOP0	283238	NP_001129978	NP_001129978_STOP0	-6.31769	-11.3226	dbSNP:139065446
PDZK1-2	5174	CMKVTQF	LFRAPKL	SLC22A24	SLC22A24_STOP1	283238	NP_001129978	NP_001129978_STOP1	-6.31769	-10.5733	dbSNP:374095536
PDZK1-2	5174	CMKVTQF	HMGRRIS	SLC22A24	SLC22A24_STOP2	283238	NP_001129978	NP_001129978_STOP2	-6.31769	-13.9327	dbSNP:77002186
PDZK1-2	5174	CMKVTQF	PHLPWIS	SLC22A24	SLC22A24_STOP3	283238	NP_001129978	NP_001129978_STOP3	-6.31769	-13.9327	dbSNP:11231341
PDZK1-2	5174	RITIALF	RSASSLR	SPZ1_STOP0	SPZ1	84654	NP_115956_STOP0	NP_115956	-6.2521	-11.4191	dbSNP:199787885
PDZK1-2	5174	SGKVTTF	LVDQVMS	OR2T27	OR2T27_STOP0	403239	NP_001001824	NP_001001824_STOP0	-6.31769	-12.1499	dbSNP:146838192
PDZK1-2	5174	SGKVTTF	LMSRKIC	OR2T27	OR2T27_STOP1	403239	NP_001001824	NP_001001824_STOP1	-6.31769	-13.1834	dbSNP:139095423
PDZK1-2	5174	SGKVTTF	TYVLPHS	OR2T27	OR2T27_STOP2	403239	NP_001001824	NP_001001824_STOP2	-6.31769	-13.1834	dbSNP:146060874
PDZK1-2	5174	RVEVTQF	MEPCVDG	SLC22A9	SLC22A9_STOP0	114571	NP_543142	NP_543142_STOP0	-6.39437	-13.9327	dbSNP:371439633
PDZK1-2	5174	RVEVTQF	FGRRFVL	SLC22A9	SLC22A9_STOP1	114571	NP_543142	NP_543142_STOP1	-6.39437	-12.1344	dbSNP:146090844
PDZK1-2	5174	RVEVTQF	PTFLIYC	SLC22A9	SLC22A9_STOP2	114571	NP_543142	NP_543142_STOP2	-6.39437	-13.1618	dbSNP:368076696
PDZK1-2	5174	KLKQAKF	VPSLAAP	SCML4	SCML4_STOP0	256380	NP_932347	NP_932347_STOP0	-6.32225	-13.1834	dbSNP:201967131
PDZK1-2	5174	KKRITGF	KKLRRQF	MGST2_STOP0	MGST2	4258	NP_002404_STOP0	NP_002404	-6.02354	-10.7762	dbSNP:147869298
PDZK1-2	5174	KKKILLF	VAREKGS	PTCHD3	PTCHD3_STOP0	374308	NP_001030014	NP_001030014_STOP0	-6.21451	-12.1344	dbSNP:61736847
PDZK1-2	5174	KKKILLF	NHGRHPL	PTCHD3	PTCHD3_STOP1	374308	NP_001030014	NP_001030014_STOP1	-6.21451	-12.8112	dbSNP:372769424
PDZK1-2	5174	KKKILLF	TNLADDI	PTCHD3	PTCHD3_STOP2	374308	NP_001030014	NP_001030014_STOP2	-6.21451	-13.1834	dbSNP:142646098
PDZK1-2	5174	KKKILLF	TITNILA	PTCHD3	PTCHD3_STOP3	374308	NP_001030014	NP_001030014_STOP3	-6.21451	-10.1075	dbSNP:201439764
PDZK1-2	5174	KKKILLF	VQEGLDL	PTCHD3	PTCHD3_STOP4	374308	NP_001030014	NP_001030014_STOP4	-6.21451	-13.1834	dbSNP:186585539
PDZK1-2	5174	ALTITTF	DPYCSSP	GPR112_STOP2	GPR112	139378	NP_722576_STOP2	NP_722576	-5.99996	-13.9327	dbSNP:147125637
PDZK1-2	5174	ILKSTAF	XXXXMRD	SLC22A5	SLC22A5_STOP0	6584	NP_003051	NP_003051_STOP0	-6.14898	#NAME?	dbSNP:72552722
PDZK1-2	5174	ILKSTAF	LSTIVTE	SLC22A5	SLC22A5_STOP1	6584	NP_003051	NP_003051_STOP1	-6.14898	-9.65474	dbSNP:72552727
PDZK1-2	5174	ILKSTAF	PLFAYFI	SLC22A5	SLC22A5_STOP2	6584	NP_003051	NP_003051_STOP2	-6.14898	-12.8993	dbSNP:121908893
PDZK1-2	5174	ILKSTAF	WFIPESP	SLC22A5	SLC22A5_STOP3	6584	NP_003051	NP_003051_STOP3	-6.14898	-13.9327	dbSNP:121908886
PDZK1-2	5174	ILKSTAF	AMVEVPA	SLC22A5	SLC22A5_STOP4	6584	NP_003051	NP_003051_STOP4	-6.14898	-13.9327	dbSNP:72552731
PDZK1-2	5174	RVKVYRF	LGGLAPL	CEP164	CEP164_STOP0	22897	NP_001258862	NP_001258862_STOP0	-4.96873	-13.1834	dbSNP:149195472
PDZK1-2	5174	RVKVYRF	PPVSPEV	CEP164	CEP164_STOP1	22897	NP_001258862	NP_001258862_STOP1	-4.96873	-13.9327	dbSNP:145646425
PDZK1-2	5174	RVKVYRF	SAKEFLV	CEP164	CEP164_STOP2	22897	NP_001258862	NP_001258862_STOP2	-4.96873	-11.0798	dbSNP:147785070
PDZK1-2	5174	RVKVYRF	EAGSTTF	CEP164	CEP164_STOP3	22897	NP_001258862	NP_001258862_STOP3	-4.96873	-9.79118	dbSNP:147398904
PDZK1-2	5174	VLKSTQF	VAYGVRD	SLC22A12	SLC22A12_STOP0	116085	NP_001263255	NP_001263255_STOP0	-6.14898	-11.6222	dbSNP:121907892
PDZK1-2	5174	KVLITAF	SWEMFTV	SLC22A4	SLC22A4_STOP0	6583	NP_003050	NP_003050_STOP0	-6.03905	-13.9327	dbSNP:147297796
PDZK1-2	5174	KVLITAF	WFIPESP	SLC22A4	SLC22A4_STOP1	6583	NP_003050	NP_003050_STOP1	-6.03905	-13.9327	dbSNP:11568503
PDZK1-2	5174	KNKDTLF	ILSVPGN	MYO1D_STOP2	MYO1D	4642	NP_056009_STOP2	NP_056009	-5.92843	-10.5359	dbSNP:201170984
PSCDBP-1	9595	KVVTLWY	QSKRCKP	CDK10_STOP1	CDK10	8558	NP_443714_STOP1	NP_443714	-6.20123	-16.1091	dbSNP:147512172
PSCDBP-1	9595	KVVTLWY	EGCREPG	CDK10_STOP0	CDK10	8558	NP_443713_STOP0	NP_443713	-6.20123	-18.8003	dbSNP:147512172
PSCDBP-1	9595	RSIQRWF	GSCSMDD	LASS6_STOP0	LASS6	253782	NP_982288_STOP0	NP_982288	-5.08255	-15.3874	dbSNP:368138259
PSCDBP-1	9595	TTFSKWV	IKITQLQ	CAPN7_STOP0	CAPN7	23473	NP_055111_STOP0	NP_055111	-6.01504	-15.2007	dbSNP:368130672
PSCDBP-1	9595	STSSGWF	NQVLGVS	MTTP	MTTP_STOP0	4547	NP_000244	NP_000244_STOP0	-5.49502	-13.3444	dbSNP:75621801
PSCDBP-1	9595	STSSGWF	PASKIVR	MTTP	MTTP_STOP1	4547	NP_000244	NP_000244_STOP1	-5.49502	-17.2868	dbSNP:199422219
PSCDBP-1	9595	STSSGWF	RKESVLA	MTTP	MTTP_STOP2	4547	NP_000244	NP_000244_STOP2	-5.49502	-16.0296	dbSNP:146064714
PSCDBP-1	9595	STSSGWF	PDSTSSG	MTTP	MTTP_STOP3	4547	NP_000244	NP_000244_STOP3	-5.49502	-15.9463	dbSNP:145238214
PTPN13-2	5783	VLHSSLV	HGRRPRL	ZACN_STOP3	ZACN	353174	NP_851321_STOP3	NP_851321	-6.10973	-13.0782	dbSNP:1043149
PTPN13-2	5783	SSSESDV	LPSSIIF	CCDC125_STOP0	CCDC125	202243	NP_789786_STOP0	NP_789786	-5.82572	-11.495	dbSNP:368100129
PTPN13-2	5783	FDWDSIV	KCFLKVP	FOXJ3	FOXJ3_STOP0	22887	NP_055762	NP_055762_STOP0	-4.37544	-12.6333	dbSNP:145616593
PTPN13-2	5783	SQAGSLV	PTPSLSS	ESAM	ESAM_STOP0	90952	NP_620411	NP_620411_STOP0	-6.39707	-10.35	dbSNP:370810863
PTPN13-2	5783	KILDSLV	CPSKLPP	CCDC11_STOP1	CCDC11	220136	NP_659457_STOP1	NP_659457	-6.27775	-13.2558	dbSNP:374898373
PTPN13-2	5783	LDPLTLV	PSKATKS	RNF219_STOP0	RNF219	79596	NP_078822_STOP0	NP_078822	-5.99877	-12.0983	dbSNP:372853924
PTPN13-2	5783	QKSSSLV	GEQPMET	ZNF329_STOP3	ZNF329	79673	NP_078896_STOP3	NP_078896	-6.10973	-14.4363	dbSNP:143513293
PTPN13-2	5783	GLISSLV	SVIEFKP	RTDR1_STOP0	RTDR1	27156	NP_055248_STOP0	NP_055248	-5.85363	-12.5342	dbSNP:267606185
PTPN13-2	5783	MTKDTLV	IVQTGGG	PLAC8L1	PLAC8L1_STOP0	153770	NP_001025040	NP_001025040_STOP0	-6.392	-12.8295	dbSNP:6892393
PTPN13-2	5783	MSRSSLV	IQWFLIL	MRGPRX2	MRGPRX2_STOP0	117194	NP_473371	NP_473371_STOP0	-5.48474	-8.79613	dbSNP:150168108
PTPN13-2	5783	ALCTSLV	HTHHLPI	ABCA13_STOP18	ABCA13	154664	NP_689914_STOP18	NP_689914	-5.98889	-11.3251	dbSNP:200009833
PTPN13-2	5783	AGFSSFV	QNVIASG	SDK2	SDK2_STOP0	54549	NP_001138424	NP_001138424_STOP0	-5.77637	-14.6924	dbSNP:376485292
PTPN13-2	5783	AGFSSFV	ISWEEYN	SDK2	SDK2_STOP1	54549	NP_001138424	NP_001138424_STOP1	-5.77637	-11.312	dbSNP:151020640
PTPN13-2	5783	WSDTSDV	AVDVLTL	DZIP1	DZIP1_STOP0	22873	NP_055749	NP_055749_STOP0	-5.37857	-10.8388	dbSNP:376558096
PTPN13-2	5783	WSDTSDV	EAKANYY	DZIP1	DZIP1_STOP1	22873	NP_055749	NP_055749_STOP1	-5.37857	-14.6924	dbSNP:200519438
PTPN13-2	5783	WSDTSDV	VDEMEKV	DZIP1	DZIP1_STOP2	22873	NP_055749	NP_055749_STOP2	-5.37857	-11.1345	dbSNP:375181641
PTPN13-2	5783	PAVTSLV	LFALQNL	TLX3	TLX3_STOP0	30012	NP_066305	NP_066305_STOP0	-5.98889	-13.0178	dbSNP:369063976
PTPN13-2	5783	NVEDSIV	NTFIYMA	CUL5_STOP0	CUL5	8065	NP_003469_STOP0	NP_003469	-6.19231	-12.3168	dbSNP:138143013
PTPN13-2	5783	TGFSSFV	WRSDLQS	SDK1	SDK1_STOP0	221935	NP_689957	NP_689957_STOP0	-5.52027	-11.9982	dbSNP:367947675
PTPN13-2	5783	TGFSSFV	LQGYRIY	SDK1	SDK1_STOP1	221935	NP_689957	NP_689957_STOP1	-5.52027	-12.9206	dbSNP:183710174
PTPN13-2	5783	GSPDSWV	AYIRAAV	PKP4	PKP4_STOP0	8502	NP_003619	NP_003619_STOP0	-4.82224	-11.938	dbSNP:374400111
PTPN13-2	5783	QQHDSLV	HFRTPPL	RADIL_STOP1	RADIL	55698	NP_060529_STOP1	NP_060529	-6.27775	-11.2153	dbSNP:371433907
PTPN13-2	5783	GLFSSIL	VALLLEA	DNAH11_STOP13	DNAH11	8701	NP_001264044_STOP13	NP_001264044	-6.39045	-13.2558	dbSNP:201943194
PTPN13-2	5783	STPGTVV	SGLFYQS	BPIL1_STOP0	BPIL1	80341	NP_079503_STOP0	NP_079503	-6.38174	-14.2763	dbSNP:143361589
PTPN13-2	5783	ESTTSVV	MFVDAFS	EXOC8	EXOC8_STOP0	149371	NP_787072	NP_787072_STOP0	-6.39804	-11.8726	dbSNP:376812212
PTPN13-2	5783	ESTTSVV	LEEALKL	EXOC8	EXOC8_STOP1	149371	NP_787072	NP_787072_STOP1	-6.39804	-11.8977	dbSNP:368129378
PTPN13-2	5783	IDNESDV	PLQPGEF	DLGAP5_STOP0	DLGAP5	9787	NP_055565_STOP0	NP_055565	-6.06328	-14.6924	dbSNP:374280260
PTPN13-2	5783	IDNESDV	TARSKLQ	DLGAP5_STOP0	DLGAP5	9787	NP_001139487_STOP0	NP_001139487	-6.06328	-11.0079	dbSNP:374280260
PTPN13-2	5783	RDRESIV	QVATFKG	SCN5A	SCN5A_STOP0	6331	NP_001092874	NP_001092874_STOP0	-5.53719	-12.8295	dbSNP:137854620
PTPN13-2	5783	RDRESIV	FFSPTLF	SCN5A	SCN5A_STOP1	6331	NP_001092874	NP_001092874_STOP1	-5.53719	-10.404	dbSNP:137854613
PTPN13-2	5783	EVSSSLV	TPVTSGP	MAP3K6_STOP0	MAP3K6	9064	NP_004663_STOP0	NP_004663	-5.79328	-10.49	dbSNP:376186740
PTPN13-2	5783	QVPESIV	LAWFPLQ	CRTAM	CRTAM_STOP0	56253	NP_062550	NP_062550_STOP0	-4.86058	-11.3598	dbSNP:143915588
PTPN13-2	5783	SKPGTLV	YIESISF	FRMD4B	FRMD4B_STOP0	23150	NP_055938	NP_055938_STOP0	-5.66405	-13.2668	dbSNP:35436015
PTPN13-2	5783	SKPGTLV	FFSLSKS	FRMD4B	FRMD4B_STOP1	23150	NP_055938	NP_055938_STOP1	-5.66405	-11.9761	dbSNP:375953069
PTPN13-2	5783	AEKDSLV	TTYQGRR	CCDC46_STOP2	CCDC46	201134	NP_659473_STOP2	NP_659473	-6.27775	-14.1199	dbSNP:147238839
PTPN13-2	5783	ELDDTLV	LVRERFG	ZSWIM6_STOP1	ZSWIM6	57688	NP_065979_STOP1	NP_065979	-5.96602	-11.7046	dbSNP:77003350
PTPN13-2	5783	KTFDSLI	RLFDTSA	EXOC7_STOP0	EXOC7	23265	NP_001013861_STOP0	NP_001013861	-6.26712	-10.3752	dbSNP:368555798
PTPN13-2	5783	RDFESNV	PTDNQET	HELB_STOP5	HELB	92797	NP_387467_STOP5	NP_387467	-6.21855	-13.6335	dbSNP:201511089
PTPN13-2	5783	GVKESLV	EKEEEFQ	SCN4A	SCN4A_STOP0	6329	NP_000325	NP_000325_STOP0	-5.53718	-12.0211	dbSNP:375048795
PTPN13-2	5783	GVKESLV	KFKKHQE	SCN4A	SCN4A_STOP1	6329	NP_000325	NP_000325_STOP1	-5.53718	-14.376	dbSNP:368193040
PTPN13-2	5783	GVKESLV	KWVAYGF	SCN4A	SCN4A_STOP2	6329	NP_000325	NP_000325_STOP2	-5.53718	-14.1948	dbSNP:34106725
PTPN13-2	5783	GVKESLV	EKEEQPQ	SCN4A	SCN4A_STOP3	6329	NP_000325	NP_000325_STOP3	-5.53718	-13.2668	dbSNP:201295224
PTPN13-2	5783	PSIESDV	PFMVNVT	GRIN2A	GRIN2A_STOP0	2903	NP_000824	NP_000824_STOP0	-6.24184	-13.4073	dbSNP:144703143
PTPN13-2	5783	PSIESDV	HSLKSPR	GRIN2A	GRIN2A_STOP1	2903	NP_000824	NP_000824_STOP1	-6.24184	-11.4114	dbSNP:201716879
PTPN13-2	5783	PSIESDV	EQVYQQD	GRIN2A	GRIN2A_STOP2	2903	NP_000824	NP_000824_STOP2	-6.24184	-14.6924	dbSNP:267604686
PTPN13-2	5783	NSPGLLV	LSEGWAT	MEF2C_STOP0	MEF2C	4208	NP_002388_STOP0	NP_002388	-5.98775	-13.3453	dbSNP:267607233
PTPN13-4	5783	TMNILFV	IADSLIL	WDR65	WDR65_STOP0	149465	NP_689711	NP_689711_STOP0	-6.24465	-10.1667	dbSNP:369556067
PTPN13-4	5783	SPAFWFL	YGHGGGH	MUC22_STOP0	MUC22	100507679	NP_001185744_STOP0	NP_001185744	-6.26026	-12.2676	dbSNP:193301171
PTPN13-4	5783	GRVVFSV	LSVSIDS	OR1F1	OR1F1_STOP0	4992	NP_036492	NP_036492_STOP0	-5.63019	-11.7208	dbSNP:140644764
PTPN13-4	5783	SIRVATV	ATVIRKG	OR2T2_STOP1	OR2T2	401992	NP_001004136_STOP1	NP_001004136	-6.38827	-11.7799	dbSNP:199823862
PTPN13-4	5783	LNRVFGV	GLEVMEI	TDRD6_STOP1	TDRD6	221400	NP_001010870_STOP1	NP_001010870	-5.91293	-11.9587	dbSNP:199779765
PTPN13-4	5783	FGVVLFV	PDKPSLG	GPR137B_STOP4	GPR137B	7107	NP_003263_STOP4	NP_003263	-6.13253	-13.0852	dbSNP:139529003
PTPN13-4	5783	TLVVYFF	PDKPSLG	GPR137B_STOP5	GPR137B	7107	NP_003263_STOP5	NP_003263	-6.39211	-13.0852	dbSNP:142455477
PTPN13-4	5783	TIAVYTV	SSSDEEG	ERCC8_STOP3	ERCC8	1161	NP_000073_STOP3	NP_000073	-6.3277	-13.0084	dbSNP:121434323
PTPN13-4	5783	FFFIFFV	ENAFRAP	SCAMP3_STOP1	SCAMP3	10067	NP_005689_STOP1	NP_005689	-5.28396	-12.6695	dbSNP:200480124
PTPN13-4	5783	DTDILFL	ARSPKEK	GLT8D3_STOP1	GLT8D3	283464	NP_775872_STOP1	NP_775872	-6.12079	-12.8658	dbSNP:77688235
PTPN13-4	5783	TITIFTV	EEEKKHV	DEFB128	DEFB128_STOP0	245939	NP_001032821	NP_001032821_STOP0	-5.54022	-12.3125	dbSNP:78318897
PTPN13-4	5783	TLDIFFK	QNWPEDK	POLK	POLK_STOP0	51426	NP_057302	NP_057302_STOP0	-6.28152	-12.4036	dbSNP:3094265
PTPN13-4	5783	TLDIFFK	NKLSEHE	POLK	POLK_STOP1	51426	NP_057302	NP_057302_STOP1	-6.28152	-13.3511	dbSNP:201034973
PTPN13-4	5783	TLDIFFK	KTRASTV	POLK	POLK_STOP2	51426	NP_057302	NP_057302_STOP2	-6.28152	-9.21056	dbSNP:374129312
PTPN13-4	5783	TLDIFFK	KSFFDKK	POLK	POLK_STOP3	51426	NP_057302	NP_057302_STOP3	-6.28152	-12.1997	dbSNP:200030625
PTPN13-4	5783	TLDIFFK	MNENLEI	POLK	POLK_STOP4	51426	NP_057302	NP_057302_STOP4	-6.28152	-12.5389	dbSNP:376596083
PTPN13-4	5783	TLDIFFK	SSLPSKS	POLK	POLK_STOP5	51426	NP_057302	NP_057302_STOP5	-6.28152	-11.4716	dbSNP:373884490
PTPN13-4	5783	CQDIFSV	DKDEIHF	KCNH5_STOP0	KCNH5	27133	NP_647479_STOP0	NP_647479	-6.18289	-12.05	dbSNP:202153924
PTPN13-4	5783	LLVIYFL	QAIRHLK	TUT1_STOP0	TUT1	64852	NP_073741_STOP0	NP_073741	-6.03467	-14.622	dbSNP:371996920
PTPN13-4	5783	SLDFFFR	AAAPQEA	TMEM63A_STOP1	TMEM63A	9725	NP_055513_STOP1	NP_055513	-6.08221	-11.9962	dbSNP:200316385
PTPN13-4	5783	SIIGWFV	SGVQPAQ	AGPAT2_STOP0	AGPAT2	10555	NP_006403_STOP0	NP_006403	-5.95477	-13.349	dbSNP:104894093
PTPN4-1	5775	RTKGTNV	GVPNDKN	KIAA1919	KIAA1919_STOP0	91749	NP_699200	NP_699200_STOP0	-6.24571	-11.8277	dbSNP:117505745
PTPN4-1	5775	SREGTEV	TVATHAP	FOXI2	FOXI2_STOP0	399823	NP_997309	NP_997309_STOP0	-6.24571	-12.3428	dbSNP:377040606
PTPN4-1	5775	SREGTEV	LYSREGT	FOXI2	FOXI2_STOP1	399823	NP_997309	NP_997309_STOP1	-6.24571	-12.3428	dbSNP:200515796
PTPN4-1	5775	TRQGTCV	SNGMECM	ATRNL1	ATRNL1_STOP0	26033	NP_997186	NP_997186_STOP0	-6.24571	-12.3428	dbSNP:377555050
PTPN4-1	5775	TRQGTCV	NTIMDLV	ATRNL1	ATRNL1_STOP1	26033	NP_997186	NP_997186_STOP1	-6.24571	-9.30193	dbSNP:183433184
PTPN4-1	5775	VPLGTWR	KAKSKKN	EBP_STOP1	EBP	10682	NP_006570_STOP1	NP_006570	-5.87327	-12.3428	dbSNP:104894799
PTPN4-1	5775	STPGTVV	SGLFYQS	BPIL1_STOP0	BPIL1	80341	NP_079503_STOP0	NP_079503	-6.24571	-11.4141	dbSNP:143361589
PTPN4-1	5775	SKNGTLV	STFQKKK	C11orf52	C11orf52_STOP0	91894	NP_542390	NP_542390_STOP0	-6.12592	-11.7865	dbSNP:201849280
PTPN4-1	5775	SKNGTLV	PKGHETT	C11orf52	C11orf52_STOP1	91894	NP_542390	NP_542390_STOP1	-6.12592	-12.3428	dbSNP:201067931
PTPN4-1	5775	MTAGTWA	TLYVHSV	SLC7A3_STOP0	SLC7A3	84889	NP_001041629_STOP0	NP_001041629	-6.24571	-10.3733	dbSNP:375256830
PTPN4-1	5775	LERGTAV	AAAELAA	SYF2	SYF2_STOP0	25949	NP_997053	NP_997053_STOP0	-6.12592	-12.3428	dbSNP:11544666
SCRIB-1	23513	YFFLTHL	QRRQDSR	OR8H1_STOP0	OR8H1	219469	NP_001005199_STOP0	NP_001005199	-6.04428	-12.7926	dbSNP:371274663
SCRIB-1	23513	YFFLTHL	QRRQDSR	OR8H2_STOP0	OR8H2	390151	NP_001005200_STOP0	NP_001005200	-6.04428	-12.7926	dbSNP:368119925
SCRIB-1	23513	HSLETSL	DVTLIIL	ATP2B2	ATP2B2_STOP0	491	NP_001001331	NP_001001331_STOP0	-4.9098	-16.3922	dbSNP:41293357
SCRIB-1	23513	RKHGTDL	IQDRYGS	ARFGAP3_STOP0	ARFGAP3	26286	NP_055385_STOP0	NP_055385	-5.38914	-18.85	dbSNP:143825577
SCRIB-1	23513	SFNGTDL	PASEATK	CD163L1_STOP0	CD163L1	283316	NP_777601_STOP0	NP_777601	-4.62649	-14.6534	dbSNP:374456374
SCRIB-1	23513	KKEETDL	EVDDSLE	SLCO6A1	SLCO6A1_STOP0	133482	NP_775759	NP_775759_STOP0	-6.04249	-20.4049	dbSNP:199888138
SCRIB-1	23513	KKEETDL	ECTSMIG	SLCO6A1	SLCO6A1_STOP1	133482	NP_775759	NP_775759_STOP1	-6.04249	-20.4049	dbSNP:201895878
SCRIB-1	23513	KKEETDL	NPKVKKK	SLCO6A1	SLCO6A1_STOP2	133482	NP_775759	NP_775759_STOP2	-6.04249	-18.6593	dbSNP:372939815
SCRIB-1	23513	NLRETDI	EAGVKRE	ADRA1D	ADRA1D_STOP0	146	NP_000669	NP_000669_STOP0	-6.12513	-18.9689	dbSNP:61759848
SCRIB-1	23513	NLRETDI	RAEAACA	ADRA1D	ADRA1D_STOP1	146	NP_000669	NP_000669_STOP1	-6.12513	-17.2806	dbSNP:61759832
SCRIB-1	23513	GSRETGL	SLWGRPG	FAM189B	FAM189B_STOP0	10712	NP_001254537	NP_001254537_STOP0	-6.39805	-15.6074	dbSNP:145265828
SCRIB-1	23513	YYLETSS	ETHHEHS	TSC1_STOP0	TSC1	7248	NP_000359_STOP0	NP_000359	-6.19716	-16.9729	dbSNP:118203343
SCRIB-1	23513	SWREVDL	AQRPTHR	KIAA1267_STOP3	KIAA1267	284058	NP_056258_STOP3	NP_056258	-6.08923	-11.9025	dbSNP:143533965
SCRIB-1	23513	ILQETSL	GVVLYAP	SLC5A6	SLC5A6_STOP0	8884	NP_066918	NP_066918_STOP0	-5.43565	-18.0145	dbSNP:72549362
SCRIB-1	23513	ERLEDDL	SSFEDSS	TNNI3K_STOP0	TNNI3K	51086	NP_057062_STOP0	NP_057062	-6.0186	-8.61754	dbSNP:147478946
SCRIB-1	23513	GEKETHL	VMEFWER	SLC6A12	SLC6A12_STOP0	6539	NP_001193860	NP_001193860_STOP0	-6.22756	-17.4976	dbSNP:377605688
SCRIB-1	23513	TSRETDL	YFITLGT	KCNA5	KCNA5_STOP0	3741	NP_002225	NP_002225_STOP0	-4.86685	-16.512	dbSNP:121908590
SCRIB-1	23513	TSRETDL	QILGKTL	KCNA5	KCNA5_STOP1	3741	NP_002225	NP_002225_STOP1	-4.86685	-12.8372	dbSNP:377498745
SCRIB-3	23513	YFFLTHL	QRRQDSR	OR8H1_STOP0	OR8H1	219469	NP_001005199_STOP0	NP_001005199	-5.64497	-14.7121	dbSNP:371274663
SCRIB-3	23513	YFFLTHL	QRRQDSR	OR8H2_STOP0	OR8H2	390151	NP_001005200_STOP0	NP_001005200	-5.64497	-14.7121	dbSNP:368119925
SCRIB-3	23513	HSLETSL	DVTLIIL	ATP2B2	ATP2B2_STOP0	491	NP_001001331	NP_001001331_STOP0	-5.37634	-15.494	dbSNP:41293357
SCRIB-3	23513	LEKETSL	PVNFPIY	CEP290_STOP5	CEP290	80184	NP_079390_STOP5	NP_079390	-6.18641	-19.6536	dbSNP:137852833
SCRIB-3	23513	TIFETAL	GIDFGSL	ABCC4	ABCC4_STOP0	10257	NP_005836	NP_005836_STOP0	-5.65684	-13.5026	dbSNP:72559753
SCRIB-3	23513	TIFETAL	LTLMGMF	ABCC4	ABCC4_STOP1	10257	NP_005836	NP_005836_STOP1	-5.65684	-18.3146	dbSNP:377216030
SCRIB-3	23513	TIFETAL	GMFQWCV	ABCC4	ABCC4_STOP2	10257	NP_005836	NP_005836_STOP2	-5.65684	-16.0351	dbSNP:149024948
SCRIB-3	23513	DSLSTDL	YLTLPSY	DOCK2	DOCK2_STOP0	1794	NP_004937	NP_004937_STOP0	-6.38663	-15.4932	dbSNP:267600546
SCRIB-3	23513	DSLSTDL	QTGQQHP	DOCK2	DOCK2_STOP1	1794	NP_004937	NP_004937_STOP1	-6.38663	-18.0413	dbSNP:200108047
SCRIB-3	23513	SWREVDL	AQRPTHR	KIAA1267_STOP3	KIAA1267	284058	NP_056258_STOP3	NP_056258	-5.86884	-14.0603	dbSNP:143533965
SCRIB-3	23513	SLYESSL	IEPKLPT	RASGRF1_STOP0	RASGRF1	5923	NP_722522_STOP0	NP_722522	-5.60565	-20.6582	dbSNP:201240796
SCRIB-3	23513	ILQETSL	GVVLYAP	SLC5A6	SLC5A6_STOP0	8884	NP_066918	NP_066918_STOP0	-5.43655	-16.7277	dbSNP:72549362
SCRIB-3	23513	TSRETDL	YFITLGT	KCNA5	KCNA5_STOP0	3741	NP_002225	NP_002225_STOP0	-4.38632	-16.8724	dbSNP:121908590
SCRIB-3	23513	TSRETDL	QILGKTL	KCNA5	KCNA5_STOP1	3741	NP_002225	NP_002225_STOP1	-4.38632	-14.9048	dbSNP:377498745
SHANK3-1	85358	YLIHTRF	IFEACLT	OR52E2	OR52E2_STOP0	119678	NP_001005164	NP_001005164_STOP0	-5.58307	-13.6844	dbSNP:180948995
SHANK3-1	85358	LFSRTHL	EGKIRPR	KIAA0232	KIAA0232_STOP0	9778	NP_055558	NP_055558_STOP0	-5.04686	-16.1144	dbSNP:201105615
SHANK3-1	85358	LFSRTHL	NKNFETT	KIAA0232	KIAA0232_STOP1	9778	NP_055558	NP_055558_STOP1	-5.04686	-16.9648	dbSNP:267600215
SHANK3-1	85358	LFSRTHL	RSEYHLW	KIAA0232	KIAA0232_STOP2	9778	NP_055558	NP_055558_STOP2	-5.04686	-14.8417	dbSNP:369103010
SHANK3-1	85358	LFSRTHL	SEEELFS	KIAA0232	KIAA0232_STOP3	9778	NP_055558	NP_055558_STOP3	-5.04686	-14.1219	dbSNP:369289730
SHANK3-1	85358	SVSSTSL	TLHDIDP	KLHL17	KLHL17_STOP0	339451	NP_938073	NP_938073_STOP0	-5.71731	-14.4989	dbSNP:201173982
SHANK3-1	85358	SVSSTSL	RAVLSWV	KLHL17	KLHL17_STOP1	339451	NP_938073	NP_938073_STOP1	-5.71731	-12.5198	dbSNP:373348097
SHANK3-1	85358	SVSSTSL	HLATVEK	KLHL17	KLHL17_STOP2	339451	NP_938073	NP_938073_STOP2	-5.71731	-14.6578	dbSNP:201579026
SHANK3-1	85358	SVSSTSL	DLVAMDG	KLHL17	KLHL17_STOP3	339451	NP_938073	NP_938073_STOP3	-5.71731	-14.7156	dbSNP:201008825
SHANK3-1	85358	ANIRTLL	YSSVKKS	FCRL2_STOP6	FCRL2	79368	NP_110391_STOP6	NP_110391	-6.33803	-11.0526	dbSNP:376446462
SHANK3-1	85358	RWILTKL	REPSPSL	VPS13A_STOP10	VPS13A	23230	NP_001018047_STOP10	NP_001018047	-6.15844	-9.96056	dbSNP:145817629
SHANK3-1	85358	LTESTSL	FNSTQTS	SYCP2L_STOP1	SYCP2L	221711	NP_001035364_STOP1	NP_001035364	-6.26319	-12.5093	dbSNP:201642672
SHANK3-1	85358	VVRRTKL	ALRQALC	SFI1_STOP4	SFI1	9814	NP_001007468_STOP4	NP_001007468	-6.00497	-14.6119	dbSNP:370059109
SHANK3-1	85358	FSASTSL	HRHKKTH	ZNF799_STOP0	ZNF799	90576	NP_001074290_STOP0	NP_001074290	-6.03525	-14.8424	dbSNP:200827356
SHANK3-1	85358	TFASTFL	CGAPLAE	PRELID2_STOP0	PRELID2	153768	NP_612501_STOP0	NP_612501	-4.98418	-13.8107	dbSNP:375685870
SHANK3-1	85358	HWSRTRL	TVLGSQM	TMEM219	TMEM219_STOP0	124446	NP_919256	NP_919256_STOP0	-4.71056	-11.8109	dbSNP:200245582
SHANK3-1	85358	EELATWL	VCSPPLS	DNHD1_STOP0	DNHD1	144132	NP_653267_STOP0	NP_653267	-6.33241	-12.2072	dbSNP:147448301
SHANK3-1	85358	EELATWL	TSALQVF	DNHD1_STOP0	DNHD1	144132	NP_775860_STOP0	NP_775860	-6.33241	-10.7379	dbSNP:147448301
SHANK3-1	85358	VVQKTRL	TLIGIKL	GOT1L1_STOP1	GOT1L1	137362	NP_689626_STOP1	NP_689626	-6.26207	-10.3339	dbSNP:201171155
SHANK3-1	85358	LLIRTVL	SPFLNLP	EXD1_STOP3	EXD1	161829	NP_689809_STOP3	NP_689809	-5.53043	-13.7857	dbSNP:201880604
SHANK3-1	85358	KFLSTKL	ERSLQGK	API5_STOP0	API5	8539	NP_006586_STOP0	NP_006586	-4.50401	-13.9912	dbSNP:76787103
SHANK3-1	85358	KFLSTKL	RSRGRLY	API5_STOP0	API5	8539	NP_001136402_STOP0	NP_001136402	-4.50401	-14.5822	dbSNP:76787103
SHANK3-1	85358	SSRRSRL	DLEEGAG	LRRC27	LRRC27_STOP0	80313	NP_001137231	NP_001137231_STOP0	-6.10125	-15.1515	dbSNP:199699716
SHANK3-1	85358	SSRRSRL	WLDLRYN	LRRC27	LRRC27_STOP1	80313	NP_001137231	NP_001137231_STOP1	-6.10125	-15.1058	dbSNP:139746555
SHANK3-1	85358	KEEVTRL	RQSLKNV	CCDC54	CCDC54_STOP0	84692	NP_115989	NP_115989_STOP0	-6.38737	-14.8999	dbSNP:193277355
SHANK3-1	85358	KEEVTRL	DLYQKQM	CCDC54	CCDC54_STOP1	84692	NP_115989	NP_115989_STOP1	-6.38737	-14.977	dbSNP:61731427
SHANK3-1	85358	KEEVTRL	EITELLY	CCDC54	CCDC54_STOP2	84692	NP_115989	NP_115989_STOP2	-6.38737	-14.51	dbSNP:200053716
SHANK3-1	85358	KEEVTRL	STDMEIS	CCDC54	CCDC54_STOP3	84692	NP_115989	NP_115989_STOP3	-6.38737	-13.3814	dbSNP:368939639
SHANK3-1	85358	KEEVTRL	TILPEEP	CCDC54	CCDC54_STOP4	84692	NP_115989	NP_115989_STOP4	-6.38737	-12.2042	dbSNP:201547203
SHANK3-1	85358	TTARSKL	TARSKLQ	DLGAP5_STOP4	DLGAP5	9787	NP_001139487_STOP4	NP_001139487	-6.33515	-12.9715	dbSNP:370522952
SHANK3-1	85358	RDPVTRL	RSSIEVR	C6orf221	C6orf221_STOP0	154288	NP_001017361	NP_001017361_STOP0	-6.31782	-14.2943	dbSNP:143527822
SHANK3-1	85358	IIMSTKL	LFYWSLW	SLC19A3	SLC19A3_STOP0	80704	NP_079519	NP_079519_STOP0	-5.48064	-11.2674	dbSNP:373198092
SHANK3-1	85358	RLTSTRL	GSYSVCK	RPS6KA2	RPS6KA2_STOP0	6196	NP_066958	NP_066958_STOP0	-4.00992	-13.73	dbSNP:140501908
SHANK3-1	85358	TVESTSL	SAAIPGH	SLC22A11	SLC22A11_STOP0	55867	NP_060954	NP_060954_STOP0	-6.2892	-15.2969	dbSNP:35008345
SHANK3-1	85358	TVESTSL	MLVPQDL	SLC22A11	SLC22A11_STOP1	55867	NP_060954	NP_060954_STOP1	-6.2892	-12.2142	dbSNP:180771120
SHANK3-1	85358	EFIRSRL	SGKDFVT	PMVK	PMVK_STOP0	10654	NP_006547	NP_006547_STOP0	-5.53628	-15.7151	dbSNP:373000976
SHANK3-1	85358	TFSLTSL	EDAEAHK	GRM6_STOP2	GRM6	2916	NP_000834_STOP2	NP_000834	-6.36446	-14.8896	dbSNP:62638624
SHANK3-1	85358	PITRTVL	LTDLALK	ASCC3_STOP3	ASCC3	10973	NP_006819_STOP3	NP_006819	-5.99629	-13.2088	dbSNP:147239066
SHANK3-1	85358	EELPTRL	QARSLCS	GRK6	GRK6_STOP0	2870	NP_001004106	NP_001004106_STOP0	-5.56449	-13.4299	dbSNP:267600570
SHANK3-1	85358	QGILTRL	AFEVVTI	ASAH2_STOP2	ASAH2	56624	NP_063946_STOP2	NP_063946	-6.10497	-12.1707	dbSNP:372400676
SHANK3-1	85358	DYVTTRL	RNIQLES	TRPC4	TRPC4_STOP0	7223	NP_057263	NP_057263_STOP0	-6.38737	-14.713	dbSNP:373986502
SHANK3-1	85358	KRTSTGL	PQDEPWD	RPS6KA6	RPS6KA6_STOP0	27330	NP_055311	NP_055311_STOP0	-6.33988	-14.609	dbSNP:139134408
SHANK3-1	85358	KRTSTGL	QDEPWDR	RPS6KA6	RPS6KA6_STOP1	27330	NP_055311	NP_055311_STOP1	-6.33988	-15.307	dbSNP:150753598
SHANK3-1	85358	KRTSTGL	QRRSMKK	RPS6KA6	RPS6KA6_STOP2	27330	NP_055311	NP_055311_STOP2	-6.33988	-12.3709	dbSNP:140567374
SHANK3-1	85358	LEKSTKL	GFDDVVR	AKAP10	AKAP10_STOP0	11216	NP_009133	NP_009133_STOP0	-5.80045	-14.2847	dbSNP:148949492
SHANK3-1	85358	RTKSSRL	SYLVTSV	APC_STOP22	APC	324	NP_001120982_STOP22	NP_001120982	-6.07319	-9.61382	dbSNP:121913327
SHANK3-1	85358	KITSTAL	WDQLPQY	RPS6KA3	RPS6KA3_STOP0	6197	NP_004577	NP_004577_STOP0	-5.83405	-16.1919	dbSNP:122454128
SLC9A3R2-2	9351	GSDDTHF	WVNTRWK	C6orf186_STOP1	C6orf186	728464	NP_001116836_STOP1	NP_001116836	-6.36493	-11.0148	dbSNP:77801992
SLC9A3R2-2	9351	ANNSTFF	EDFGQEG	VPS4B_STOP0	VPS4B	9525	NP_004860_STOP0	NP_004860	-6.20212	-14.9326	dbSNP:369884834
SLC9A3R2-2	9351	LMNSTHL	LAKSTEE	CROT	CROT_STOP0	54677	NP_066974	NP_066974_STOP0	-6.0058	-10.7351	dbSNP:140842977
SLC9A3R2-2	9351	LMNSTHL	EEIVQKF	CROT	CROT_STOP1	54677	NP_066974	NP_066974_STOP1	-6.0058	-12.1983	dbSNP:80257795
SLC9A3R2-2	9351	LMNSTHL	PLDMNQF	CROT	CROT_STOP2	54677	NP_066974	NP_066974_STOP2	-6.0058	-14.1594	dbSNP:148986377
SLC9A3R2-2	9351	LMNSTHL	AALTSEE	CROT	CROT_STOP3	54677	NP_066974	NP_066974_STOP3	-6.0058	-12.1617	dbSNP:139049409
SLC9A3R2-2	9351	LMNSTHL	LTSEERT	CROT	CROT_STOP4	54677	NP_066974	NP_066974_STOP4	-6.0058	-13.7175	dbSNP:377633206
SLC9A3R2-2	9351	LMNSTHL	VEAVRWC	CROT	CROT_STOP5	54677	NP_066974	NP_066974_STOP5	-6.0058	-13.9282	dbSNP:200447525
SLC9A3R2-2	9351	KFLSTKL	ERSLQGK	API5_STOP0	API5	8539	NP_006586_STOP0	NP_006586	-6.16356	-15.8915	dbSNP:76787103
SLC9A3R2-2	9351	KFLSTKL	RSRGRLY	API5_STOP0	API5	8539	NP_001136402_STOP0	NP_001136402	-6.16356	-15.4757	dbSNP:76787103
SLC9A3R2-2	9351	FVSSTYF	PPANASL	SLC22A13	SLC22A13_STOP0	9390	NP_004247	NP_004247_STOP0	-5.92476	-12.3046	dbSNP:201826365
SLC9A3R2-2	9351	FVSSTYF	RLPSLKN	SLC22A13	SLC22A13_STOP1	9390	NP_004247	NP_004247_STOP1	-5.92476	-12.3264	dbSNP:147778100
SLC9A3R2-2	9351	FVSSTYF	TQAVVLA	SLC22A13	SLC22A13_STOP2	9390	NP_004247	NP_004247_STOP2	-5.92476	-16.4699	dbSNP:371007107
SLC9A3R2-2	9351	FVSSTYF	MVLAGLA	SLC22A13	SLC22A13_STOP3	9390	NP_004247	NP_004247_STOP3	-5.92476	-15.5044	dbSNP:145058912
SLC9A3R2-2	9351	IIMSTKL	LFYWSLW	SLC19A3	SLC19A3_STOP0	80704	NP_079519	NP_079519_STOP0	-6.39885	-13.7165	dbSNP:373198092
SLC9A3R2-2	9351	RLTSTRL	GSYSVCK	RPS6KA2	RPS6KA2_STOP0	6196	NP_066958	NP_066958_STOP0	-6.35338	-12.3657	dbSNP:140501908
SLC9A3R2-2	9351	FSHSTKF	FGKAKSG	GPR126	GPR126_STOP0	57211	NP_001027567	NP_001027567_STOP0	-5.79696	-16.2346	dbSNP:78544168
SLC9A3R2-2	9351	FSRSTYF	SVVPVLS	ZNF627_STOP2	ZNF627	199692	NP_660338_STOP2	NP_660338	-6.22789	-15.565	dbSNP:377186162
SLC9A3R2-2	9351	NVNSTKF	FYMVLLK	ABCC2	ABCC2_STOP0	1244	NP_000383	NP_000383_STOP0	-5.72179	-15.5044	dbSNP:371866713
SLC9A3R2-2	9351	NVNSTKF	GKVKFSI	ABCC2	ABCC2_STOP1	1244	NP_000383	NP_000383_STOP1	-5.72179	-16.0351	dbSNP:17222547
SLC9A3R2-2	9351	NVNSTKF	QLLNNIL	ABCC2	ABCC2_STOP2	1244	NP_000383	NP_000383_STOP2	-5.72179	-11.7262	dbSNP:72558199
SLC9A3R2-2	9351	NVNSTKF	LPQSLRS	ABCC2	ABCC2_STOP3	1244	NP_000383	NP_000383_STOP3	-5.72179	-11.395	dbSNP:373130678
SLC9A3R2-2	9351	NVNSTKF	IRAFEHQ	ABCC2	ABCC2_STOP4	1244	NP_000383	NP_000383_STOP4	-5.72179	-15.0871	dbSNP:183923599
SLC9A3R2-2	9351	NVNSTKF	NNYQVRY	ABCC2	ABCC2_STOP5	1244	NP_000383	NP_000383_STOP5	-5.72179	-13.6328	dbSNP:66898362
SLC9A3R2-2	9351	NVNSTKF	NLSIGQR	ABCC2	ABCC2_STOP6	1244	NP_000383	NP_000383_STOP6	-5.72179	-15.6946	dbSNP:145715632
SLC9A3R2-2	9351	HSRDTWL	LFPFEQL	XPC_STOP2	XPC	7508	NP_004619_STOP2	NP_004619	-5.34074	-13.6242	dbSNP:374117852
SLC9A3R2-2	9351	GGFSTWT	FPNIGSL	EXT2_STOP1	EXT2	2132	NP_000392_STOP1	NP_000392	-6.22142	-12.888	dbSNP:121918281
SLC9A3R2-2	9351	EVQDTRL	XXXXXXM	CFTR	CFTR_STOP0	1080	NP_000483	NP_000483_STOP0	-5.51159	#NAME?	dbSNP:397508740
SLC9A3R2-2	9351	EVQDTRL	XXXXMQR	CFTR	CFTR_STOP1	1080	NP_000483	NP_000483_STOP1	-5.51159	#NAME?	dbSNP:397508173
SLC9A3R2-2	9351	EVQDTRL	XMQRSPL	CFTR	CFTR_STOP2	1080	NP_000483	NP_000483_STOP2	-5.51159	#NAME?	dbSNP:121909045
SLC9A3R2-2	9351	EVQDTRL	EKASVVS	CFTR	CFTR_STOP3	1080	NP_000483	NP_000483_STOP3	-5.51159	-14.0411	dbSNP:397508673
SLC9A3R2-2	9351	EVQDTRL	TRPILRK	CFTR	CFTR_STOP4	1080	NP_000483	NP_000483_STOP4	-5.51159	-14.7952	dbSNP:397508796
SLC9A3R2-2	9351	EVQDTRL	ILRKGYR	CFTR	CFTR_STOP5	1080	NP_000483	NP_000483_STOP5	-5.51159	-14.7001	dbSNP:397508815
SLC9A3R2-2	9351	EVQDTRL	RLELSDI	CFTR	CFTR_STOP6	1080	NP_000483	NP_000483_STOP6	-5.51159	-14.1983	dbSNP:193922498
SLC9A3R2-2	9351	EVQDTRL	LELSDIY	CFTR	CFTR_STOP7	1080	NP_000483	NP_000483_STOP7	-5.51159	-13.4627	dbSNP:397508168
SLC9A3R2-2	9351	EVQDTRL	SEKLERE	CFTR	CFTR_STOP8	1080	NP_000483	NP_000483_STOP8	-5.51159	-14.2774	dbSNP:121909025
SLC9A3R2-2	9351	EVQDTRL	LEREWDR	CFTR	CFTR_STOP9	1080	NP_000483	NP_000483_STOP9	-5.51159	-16.4699	dbSNP:397508279
SLC9A3R2-2	9351	EVQDTRL	KLINALR	CFTR	CFTR_STOP10	1080	NP_000483	NP_000483_STOP10	-5.51159	-14.3367	dbSNP:77284892
SLC9A3R2-2	9351	EVQDTRL	ALRRCFF	CFTR	CFTR_STOP11	1080	NP_000483	NP_000483_STOP11	-5.51159	-13.0601	dbSNP:121908749
SLC9A3R2-2	9351	EVQDTRL	FMFYGIF	CFTR	CFTR_STOP12	1080	NP_000483	NP_000483_STOP12	-5.51159	-12.6222	dbSNP:397508371
SLC9A3R2-2	9351	EVQDTRL	GIFLYLG	CFTR	CFTR_STOP13	1080	NP_000483	NP_000483_STOP13	-5.51159	-14.4979	dbSNP:397508412
SLC9A3R2-2	9351	EVQDTRL	GEVTKAV	CFTR	CFTR_STOP14	1080	NP_000483	NP_000483_STOP14	-5.51159	-14.4803	dbSNP:121908751
SLC9A3R2-2	9351	EVQDTRL	TKAVQPL	CFTR	CFTR_STOP15	1080	NP_000483	NP_000483_STOP15	-5.51159	-13.8595	dbSNP:397508461
SLC9A3R2-2	9351	EVQDTRL	LLLGRII	CFTR	CFTR_STOP16	1080	NP_000483	NP_000483_STOP16	-5.51159	-15.8915	dbSNP:397508484
SLC9A3R2-2	9351	EVQDTRL	LGRIIAS	CFTR	CFTR_STOP17	1080	NP_000483	NP_000483_STOP17	-5.51159	-16.2346	dbSNP:397508516
SLC9A3R2-2	9351	EVQDTRL	ASYDPDN	CFTR	CFTR_STOP18	1080	NP_000483	NP_000483_STOP18	-5.51159	-12.9852	dbSNP:397508526
SLC9A3R2-2	9351	EVQDTRL	EERSIAI	CFTR	CFTR_STOP19	1080	NP_000483	NP_000483_STOP19	-5.51159	-14.0411	dbSNP:397508528
SLC9A3R2-2	9351	EVQDTRL	AIYLGIG	CFTR	CFTR_STOP20	1080	NP_000483	NP_000483_STOP20	-5.51159	-15.8915	dbSNP:397508554
SLC9A3R2-2	9351	EVQDTRL	GLHHIGM	CFTR	CFTR_STOP21	1080	NP_000483	NP_000483_STOP21	-5.51159	-13.7393	dbSNP:79660178
SLC9A3R2-2	9351	EVQDTRL	MRIAMFS	CFTR	CFTR_STOP22	1080	NP_000483	NP_000483_STOP22	-5.51159	-14.7921	dbSNP:397508611
SLC9A3R2-2	9351	EVQDTRL	SLIYKKT	CFTR	CFTR_STOP23	1080	NP_000483	NP_000483_STOP23	-5.51159	-13.9909	dbSNP:397508720
SLC9A3R2-2	9351	EVQDTRL	NNLNKFD	CFTR	CFTR_STOP24	1080	NP_000483	NP_000483_STOP24	-5.51159	-12.6533	dbSNP:397508727
SLC9A3R2-2	9351	EVQDTRL	LALAHFV	CFTR	CFTR_STOP25	1080	NP_000483	NP_000483_STOP25	-5.51159	-14.5569	dbSNP:397508737
SLC9A3R2-2	9351	EVQDTRL	FVWIAPL	CFTR	CFTR_STOP26	1080	NP_000483	NP_000483_STOP26	-5.51159	-12.2981	dbSNP:397508759
SLC9A3R2-2	9351	EVQDTRL	ALLMGLI	CFTR	CFTR_STOP27	1080	NP_000483	NP_000483_STOP27	-5.51159	-15.8915	dbSNP:397508768
SLC9A3R2-2	9351	EVQDTRL	LMGLIWE	CFTR	CFTR_STOP28	1080	NP_000483	NP_000483_STOP28	-5.51159	-12.9567	dbSNP:397508771
SLC9A3R2-2	9351	EVQDTRL	GLIWELL	CFTR	CFTR_STOP29	1080	NP_000483	NP_000483_STOP29	-5.51159	-12.8463	dbSNP:397508775
SLC9A3R2-2	9351	EVQDTRL	LLQASAF	CFTR	CFTR_STOP30	1080	NP_000483	NP_000483_STOP30	-5.51159	-11.2483	dbSNP:397508777
SLC9A3R2-2	9351	EVQDTRL	LALFQAG	CFTR	CFTR_STOP31	1080	NP_000483	NP_000483_STOP31	-5.51159	-15.6562	dbSNP:397508778
SLC9A3R2-2	9351	EVQDTRL	LGRMMMK	CFTR	CFTR_STOP32	1080	NP_000483	NP_000483_STOP32	-5.51159	-16.2346	dbSNP:397508781
SLC9A3R2-2	9351	EVQDTRL	NIQSVKA	CFTR	CFTR_STOP33	1080	NP_000483	NP_000483_STOP33	-5.51159	-11.49	dbSNP:397508787
SLC9A3R2-2	9351	EVQDTRL	IQSVKAY	CFTR	CFTR_STOP34	1080	NP_000483	NP_000483_STOP34	-5.51159	-15.8915	dbSNP:1800082
SLC9A3R2-2	9351	EVQDTRL	KMIENLR	CFTR	CFTR_STOP35	1080	NP_000483	NP_000483_STOP35	-5.51159	-15.8915	dbSNP:193922532
SLC9A3R2-2	9351	EVQDTRL	RKAAYVR	CFTR	CFTR_STOP36	1080	NP_000483	NP_000483_STOP36	-5.51159	-16.138	dbSNP:397508799
SLC9A3R2-2	9351	EVQDTRL	SGFFVVF	CFTR	CFTR_STOP37	1080	NP_000483	NP_000483_STOP37	-5.51159	-11.8691	dbSNP:397508808
SLC9A3R2-2	9351	EVQDTRL	LPYALIK	CFTR	CFTR_STOP38	1080	NP_000483	NP_000483_STOP38	-5.51159	-15.8915	dbSNP:397508816
SLC9A3R2-2	9351	EVQDTRL	IFTTISF	CFTR	CFTR_STOP39	1080	NP_000483	NP_000483_STOP39	-5.51159	-12.3693	dbSNP:397508820
SLC9A3R2-2	9351	EVQDTRL	LRMAVTR	CFTR	CFTR_STOP40	1080	NP_000483	NP_000483_STOP40	-5.51159	-15.8915	dbSNP:79031340
SLC9A3R2-2	9351	EVQDTRL	AVTRQFP	CFTR	CFTR_STOP41	1080	NP_000483	NP_000483_STOP41	-5.51159	-14.9835	dbSNP:121908774
SLC9A3R2-2	9351	EVQDTRL	PWAVQTW	CFTR	CFTR_STOP42	1080	NP_000483	NP_000483_STOP42	-5.51159	-16.0828	dbSNP:397508148
SLC9A3R2-2	9351	EVQDTRL	QDFLQKQ	CFTR	CFTR_STOP43	1080	NP_000483	NP_000483_STOP43	-5.51159	-13.5499	dbSNP:397508150
SLC9A3R2-2	9351	EVQDTRL	NLTTTEV	CFTR	CFTR_STOP44	1080	NP_000483	NP_000483_STOP44	-5.51159	-11.6474	dbSNP:397508155
SLC9A3R2-2	9351	EVQDTRL	MENVTAF	CFTR	CFTR_STOP45	1080	NP_000483	NP_000483_STOP45	-5.51159	-10.1173	dbSNP:397508165
SLC9A3R2-2	9351	EVQDTRL	ELFEKAK	CFTR	CFTR_STOP46	1080	NP_000483	NP_000483_STOP46	-5.51159	-14.9326	dbSNP:397508171
SLC9A3R2-2	9351	EVQDTRL	LFEKAKQ	CFTR	CFTR_STOP47	1080	NP_000483	NP_000483_STOP47	-5.51159	-14.8518	dbSNP:397508174
SLC9A3R2-2	9351	EVQDTRL	SLFFSNF	CFTR	CFTR_STOP48	1080	NP_000483	NP_000483_STOP48	-5.51159	-10.1647	dbSNP:397508175
SLC9A3R2-2	9351	EVQDTRL	GTPVLKD	CFTR	CFTR_STOP49	1080	NP_000483	NP_000483_STOP49	-5.51159	-14.1531	dbSNP:397508183
SLC9A3R2-2	9351	EVQDTRL	STGAGKT	CFTR	CFTR_STOP50	1080	NP_000483	NP_000483_STOP50	-5.51159	-13.0986	dbSNP:397508184
SLC9A3R2-2	9351	EVQDTRL	IMGELEP	CFTR	CFTR_STOP51	1080	NP_000483	NP_000483_STOP51	-5.51159	-15.4984	dbSNP:367934560
SLC9A3R2-2	9351	EVQDTRL	MGELEPS	CFTR	CFTR_STOP52	1080	NP_000483	NP_000483_STOP52	-5.51159	-16.2346	dbSNP:397508190
SLC9A3R2-2	9351	EVQDTRL	EPSEGKI	CFTR	CFTR_STOP53	1080	NP_000483	NP_000483_STOP53	-5.51159	-14.5087	dbSNP:121908805
SLC9A3R2-2	9351	EVQDTRL	IKHSGRI	CFTR	CFTR_STOP54	1080	NP_000483	NP_000483_STOP54	-5.51159	-11.5485	dbSNP:397508206
SLC9A3R2-2	9351	EVQDTRL	GRISFCS	CFTR	CFTR_STOP55	1080	NP_000483	NP_000483_STOP55	-5.51159	-13.028	dbSNP:397508207
SLC9A3R2-2	9351	EVQDTRL	SFCSQFS	CFTR	CFTR_STOP56	1080	NP_000483	NP_000483_STOP56	-5.51159	-10.8766	dbSNP:397508209
SLC9A3R2-2	9351	EVQDTRL	IMPGTIK	CFTR	CFTR_STOP57	1080	NP_000483	NP_000483_STOP57	-5.51159	-13.3992	dbSNP:397508211
SLC9A3R2-2	9351	EVQDTRL	YRSVIKA	CFTR	CFTR_STOP58	1080	NP_000483	NP_000483_STOP58	-5.51159	-14.3118	dbSNP:77101217
SLC9A3R2-2	9351	EVQDTRL	RSVIKAC	CFTR	CFTR_STOP59	1080	NP_000483	NP_000483_STOP59	-5.51159	-15.4757	dbSNP:397508216
SLC9A3R2-2	9351	EVQDTRL	DISKFAE	CFTR	CFTR_STOP60	1080	NP_000483	NP_000483_STOP60	-5.51159	-15.5596	dbSNP:397508223
SLC9A3R2-2	9351	EVQDTRL	EKDNIVL	CFTR	CFTR_STOP61	1080	NP_000483	NP_000483_STOP61	-5.51159	-12.3046	dbSNP:121908754
SLC9A3R2-2	9351	EVQDTRL	EGGITLS	CFTR	CFTR_STOP62	1080	NP_000483	NP_000483_STOP62	-5.51159	-12.1925	dbSNP:397508227
SLC9A3R2-2	9351	EVQDTRL	GITLSGG	CFTR	CFTR_STOP63	1080	NP_000483	NP_000483_STOP63	-5.51159	-14.0955	dbSNP:148173473
SLC9A3R2-2	9351	EVQDTRL	ITLSGGQ	CFTR	CFTR_STOP64	1080	NP_000483	NP_000483_STOP64	-5.51159	-12.9634	dbSNP:113993959
SLC9A3R2-2	9351	EVQDTRL	AVYKDAD	CFTR	CFTR_STOP65	1080	NP_000483	NP_000483_STOP65	-5.51159	-15.5044	dbSNP:397508247
SLC9A3R2-2	9351	EVQDTRL	VYKDADL	CFTR	CFTR_STOP66	1080	NP_000483	NP_000483_STOP66	-5.51159	-11.2284	dbSNP:76554633
SLC9A3R2-2	9351	EVQDTRL	YLLDSPF	CFTR	CFTR_STOP67	1080	NP_000483	NP_000483_STOP67	-5.51159	-9.20043	dbSNP:74597325
SLC9A3R2-2	9351	EVQDTRL	LDVLTEK	CFTR	CFTR_STOP68	1080	NP_000483	NP_000483_STOP68	-5.51159	-13.3992	dbSNP:397508273
SLC9A3R2-2	9351	EVQDTRL	SCVCKLM	CFTR	CFTR_STOP69	1080	NP_000483	NP_000483_STOP69	-5.51159	-14.4741	dbSNP:397508278
SLC9A3R2-2	9351	EVQDTRL	VCKLMAN	CFTR	CFTR_STOP70	1080	NP_000483	NP_000483_STOP70	-5.51159	-16.4699	dbSNP:397508284
SLC9A3R2-2	9351	EVQDTRL	YGTFSEL	CFTR	CFTR_STOP71	1080	NP_000483	NP_000483_STOP71	-5.51159	-11.4876	dbSNP:397508296
SLC9A3R2-2	9351	EVQDTRL	FSELQNL	CFTR	CFTR_STOP72	1080	NP_000483	NP_000483_STOP72	-5.51159	-13.1972	dbSNP:397508301
SLC9A3R2-2	9351	EVQDTRL	LQNLQPD	CFTR	CFTR_STOP73	1080	NP_000483	NP_000483_STOP73	-5.51159	-15.4984	dbSNP:397508302
SLC9A3R2-2	9351	EVQDTRL	SFDQFSA	CFTR	CFTR_STOP74	1080	NP_000483	NP_000483_STOP74	-5.51159	-15.7168	dbSNP:397508319
SLC9A3R2-2	9351	EVQDTRL	RRNSILT	CFTR	CFTR_STOP75	1080	NP_000483	NP_000483_STOP75	-5.51159	-12.7377	dbSNP:397508320
SLC9A3R2-2	9351	EVQDTRL	ETLHRFS	CFTR	CFTR_STOP76	1080	NP_000483	NP_000483_STOP76	-5.51159	-14.2929	dbSNP:397508322
SLC9A3R2-2	9351	EVQDTRL	LHRFSLE	CFTR	CFTR_STOP77	1080	NP_000483	NP_000483_STOP77	-5.51159	-14.2949	dbSNP:397508323
SLC9A3R2-2	9351	EVQDTRL	EGDAPVS	CFTR	CFTR_STOP78	1080	NP_000483	NP_000483_STOP78	-5.51159	-16.2346	dbSNP:397508327
SLC9A3R2-2	9351	EVQDTRL	SWTETKK	CFTR	CFTR_STOP79	1080	NP_000483	NP_000483_STOP79	-5.51159	-11.1116	dbSNP:121908812
SLC9A3R2-2	9351	EVQDTRL	QSFKQTG	CFTR	CFTR_STOP80	1080	NP_000483	NP_000483_STOP80	-5.51159	-14.2703	dbSNP:397508331
SLC9A3R2-2	9351	EVQDTRL	LNPINSI	CFTR	CFTR_STOP81	1080	NP_000483	NP_000483_STOP81	-5.51159	-16.0828	dbSNP:397508333
SLC9A3R2-2	9351	EVQDTRL	NPINSIR	CFTR	CFTR_STOP82	1080	NP_000483	NP_000483_STOP82	-5.51159	-12.2001	dbSNP:397508336
SLC9A3R2-2	9351	EVQDTRL	IRKFSIV	CFTR	CFTR_STOP83	1080	NP_000483	NP_000483_STOP83	-5.51159	-14.5302	dbSNP:397508337
SLC9A3R2-2	9351	EVQDTRL	RKFSIVQ	CFTR	CFTR_STOP84	1080	NP_000483	NP_000483_STOP84	-5.51159	-12.1719	dbSNP:121908760
SLC9A3R2-2	9351	EVQDTRL	SIVQKTP	CFTR	CFTR_STOP85	1080	NP_000483	NP_000483_STOP85	-5.51159	-15.9521	dbSNP:75115087
SLC9A3R2-2	9351	EVQDTRL	IVQKTPL	CFTR	CFTR_STOP86	1080	NP_000483	NP_000483_STOP86	-5.51159	-9.43029	dbSNP:397508343
SLC9A3R2-2	9351	EVQDTRL	GIEEDSD	CFTR	CFTR_STOP87	1080	NP_000483	NP_000483_STOP87	-5.51159	-16.0351	dbSNP:121909023
SLC9A3R2-2	9351	EVQDTRL	EEDSDEP	CFTR	CFTR_STOP88	1080	NP_000483	NP_000483_STOP88	-5.51159	-14.0411	dbSNP:397508344
SLC9A3R2-2	9351	EVQDTRL	LVPDSEQ	CFTR	CFTR_STOP89	1080	NP_000483	NP_000483_STOP89	-5.51159	-11.8992	dbSNP:397508345
SLC9A3R2-2	9351	EVQDTRL	TGPTLQA	CFTR	CFTR_STOP90	1080	NP_000483	NP_000483_STOP90	-5.51159	-14.6798	dbSNP:397508346
SLC9A3R2-2	9351	EVQDTRL	VLNLMTH	CFTR	CFTR_STOP91	1080	NP_000483	NP_000483_STOP91	-5.51159	-15.4984	dbSNP:397508349
SLC9A3R2-2	9351	EVQDTRL	THSVNQG	CFTR	CFTR_STOP92	1080	NP_000483	NP_000483_STOP92	-5.51159	-15.6562	dbSNP:397508350
SLC9A3R2-2	9351	EVQDTRL	NQGQNIH	CFTR	CFTR_STOP93	1080	NP_000483	NP_000483_STOP93	-5.51159	-15.3015	dbSNP:397508354
SLC9A3R2-2	9351	EVQDTRL	RKTTAST	CFTR	CFTR_STOP94	1080	NP_000483	NP_000483_STOP94	-5.51159	-14.5831	dbSNP:121908810
SLC9A3R2-2	9351	EVQDTRL	IYSRRLS	CFTR	CFTR_STOP95	1080	NP_000483	NP_000483_STOP95	-5.51159	-15.5044	dbSNP:397508365
SLC9A3R2-2	9351	EVQDTRL	ETGLEIS	CFTR	CFTR_STOP96	1080	NP_000483	NP_000483_STOP96	-5.51159	-14.9992	dbSNP:397508368
SLC9A3R2-2	9351	EVQDTRL	TGLEISE	CFTR	CFTR_STOP97	1080	NP_000483	NP_000483_STOP97	-5.51159	-15.6562	dbSNP:374946172
SLC9A3R2-2	9351	EVQDTRL	ISEEINE	CFTR	CFTR_STOP98	1080	NP_000483	NP_000483_STOP98	-5.51159	-15.8076	dbSNP:145449046
SLC9A3R2-2	9351	EVQDTRL	EINEEDL	CFTR	CFTR_STOP99	1080	NP_000483	NP_000483_STOP99	-5.51159	-12.888	dbSNP:397508377
SLC9A3R2-2	9351	EVQDTRL	INEEDLK	CFTR	CFTR_STOP100	1080	NP_000483	NP_000483_STOP100	-5.51159	-16.0828	dbSNP:397508378
SLC9A3R2-2	9351	EVQDTRL	NEEDLKE	CFTR	CFTR_STOP101	1080	NP_000483	NP_000483_STOP101	-5.51159	-12.6462	dbSNP:397508379
SLC9A3R2-2	9351	EVQDTRL	SIPAVTT	CFTR	CFTR_STOP102	1080	NP_000483	NP_000483_STOP102	-5.51159	-15.9521	dbSNP:121909018
SLC9A3R2-2	9351	EVQDTRL	AVTTWNT	CFTR	CFTR_STOP103	1080	NP_000483	NP_000483_STOP103	-5.51159	-14.528	dbSNP:397508382
SLC9A3R2-2	9351	EVQDTRL	IFVLIWC	CFTR	CFTR_STOP105	1080	NP_000483	NP_000483_STOP105	-5.51159	-13.6929	dbSNP:397508388
SLC9A3R2-2	9351	EVQDTRL	FVLIWCL	CFTR	CFTR_STOP106	1080	NP_000483	NP_000483_STOP106	-5.51159	-12.894	dbSNP:267606722
SLC9A3R2-2	9351	EVQDTRL	AASLVVL	CFTR	CFTR_STOP107	1080	NP_000483	NP_000483_STOP107	-5.51159	-13.0458	dbSNP:397508393
SLC9A3R2-2	9351	EVQDTRL	VIITSTS	CFTR	CFTR_STOP109	1080	NP_000483	NP_000483_STOP109	-5.51159	-12.397	dbSNP:121909012
SLC9A3R2-2	9351	EVQDTRL	IITSTSS	CFTR	CFTR_STOP110	1080	NP_000483	NP_000483_STOP110	-5.51159	-10.9704	dbSNP:397508404
SLC9A3R2-2	9351	EVQDTRL	HTLITVS	CFTR	CFTR_STOP111	1080	NP_000483	NP_000483_STOP111	-5.51159	-12.3215	dbSNP:397508406
SLC9A3R2-2	9351	EVQDTRL	GILNRFS	CFTR	CFTR_STOP112	1080	NP_000483	NP_000483_STOP112	-5.51159	-12.8026	dbSNP:397508413
SLC9A3R2-2	9351	EVQDTRL	DFIQLLL	CFTR	CFTR_STOP113	1080	NP_000483	NP_000483_STOP113	-5.51159	-12.7139	dbSNP:79633941
SLC9A3R2-2	9351	EVQDTRL	QLLLIVI	CFTR	CFTR_STOP114	1080	NP_000483	NP_000483_STOP114	-5.51159	-15.8915	dbSNP:121909034
SLC9A3R2-2	9351	EVQDTRL	MLRAYFL	CFTR	CFTR_STOP115	1080	NP_000483	NP_000483_STOP115	-5.51159	-12.7601	dbSNP:149790377
SLC9A3R2-2	9351	EVQDTRL	QTSQQLK	CFTR	CFTR_STOP116	1080	NP_000483	NP_000483_STOP116	-5.51159	-15.3922	dbSNP:397508443
SLC9A3R2-2	9351	EVQDTRL	FTHLVTS	CFTR	CFTR_STOP117	1080	NP_000483	NP_000483_STOP117	-5.51159	-15.1527	dbSNP:193922514
SLC9A3R2-2	9351	EVQDTRL	VTSLKGL	CFTR	CFTR_STOP118	1080	NP_000483	NP_000483_STOP118	-5.51159	-12.7818	dbSNP:397508472
SLC9A3R2-2	9351	EVQDTRL	TLRAFGR	CFTR	CFTR_STOP119	1080	NP_000483	NP_000483_STOP119	-5.51159	-16.4699	dbSNP:397508473
SLC9A3R2-2	9351	EVQDTRL	LNLHTAN	CFTR	CFTR_STOP120	1080	NP_000483	NP_000483_STOP120	-5.51159	-12.4338	dbSNP:397508478
SLC9A3R2-2	9351	EVQDTRL	HTANWFL	CFTR	CFTR_STOP121	1080	NP_000483	NP_000483_STOP121	-5.51159	-10.706	dbSNP:397508496
SLC9A3R2-2	9351	EVQDTRL	LYLSTLR	CFTR	CFTR_STOP122	1080	NP_000483	NP_000483_STOP122	-5.51159	-10.005	dbSNP:397508500
SLC9A3R2-2	9351	EVQDTRL	TLRWFQM	CFTR	CFTR_STOP123	1080	NP_000483	NP_000483_STOP123	-5.51159	-14.992	dbSNP:397508512
SLC9A3R2-2	9351	EVQDTRL	RWFQMRI	CFTR	CFTR_STOP124	1080	NP_000483	NP_000483_STOP124	-5.51159	-12.539	dbSNP:397508514
SLC9A3R2-2	9351	EVQDTRL	TTGEGEG	CFTR	CFTR_STOP125	1080	NP_000483	NP_000483_STOP125	-5.51159	-14.9992	dbSNP:397508517
SLC9A3R2-2	9351	EVQDTRL	MNIMSTL	CFTR	CFTR_STOP126	1080	NP_000483	NP_000483_STOP126	-5.51159	-10.9543	dbSNP:78802634
SLC9A3R2-2	9351	EVQDTRL	NIMSTLQ	CFTR	CFTR_STOP127	1080	NP_000483	NP_000483_STOP127	-5.51159	-10.1951	dbSNP:121908761
SLC9A3R2-2	9351	EVQDTRL	IDVDSLM	CFTR	CFTR_STOP128	1080	NP_000483	NP_000483_STOP128	-5.51159	-10.8083	dbSNP:397508532
SLC9A3R2-2	9351	EVQDTRL	SLMRSVS	CFTR	CFTR_STOP129	1080	NP_000483	NP_000483_STOP129	-5.51159	-13.434	dbSNP:397508536
SLC9A3R2-2	9351	EVQDTRL	RSVSRVF	CFTR	CFTR_STOP130	1080	NP_000483	NP_000483_STOP130	-5.51159	-10.7364	dbSNP:397508538
SLC9A3R2-2	9351	EVQDTRL	PTEGKPT	CFTR	CFTR_STOP131	1080	NP_000483	NP_000483_STOP131	-5.51159	-15.9706	dbSNP:397508549
SLC9A3R2-2	9351	EVQDTRL	PTKSTKP	CFTR	CFTR_STOP132	1080	NP_000483	NP_000483_STOP132	-5.51159	-9.08837	dbSNP:397508560
SLC9A3R2-2	9351	EVQDTRL	TKPYKNG	CFTR	CFTR_STOP133	1080	NP_000483	NP_000483_STOP133	-5.51159	-16.4699	dbSNP:397508561
SLC9A3R2-2	9351	EVQDTRL	KVMIIEN	CFTR	CFTR_STOP134	1080	NP_000483	NP_000483_STOP134	-5.51159	-15.5044	dbSNP:79850223
SLC9A3R2-2	9351	EVQDTRL	MIIENSH	CFTR	CFTR_STOP135	1080	NP_000483	NP_000483_STOP135	-5.51159	-15.8915	dbSNP:74767530
SLC9A3R2-2	9351	EVQDTRL	HVKKDDI	CFTR	CFTR_STOP136	1080	NP_000483	NP_000483_STOP136	-5.51159	-16.0828	dbSNP:387906379
SLC9A3R2-2	9351	EVQDTRL	KKDDIWP	CFTR	CFTR_STOP137	1080	NP_000483	NP_000483_STOP137	-5.51159	-11.6842	dbSNP:397508576
SLC9A3R2-2	9351	EVQDTRL	SFSISPG	CFTR	CFTR_STOP138	1080	NP_000483	NP_000483_STOP138	-5.51159	-13.1987	dbSNP:397508578
SLC9A3R2-2	9351	EVQDTRL	GSGKSTL	CFTR	CFTR_STOP139	1080	NP_000483	NP_000483_STOP139	-5.51159	-9.8513	dbSNP:397508581
SLC9A3R2-2	9351	EVQDTRL	IQIDGVS	CFTR	CFTR_STOP141	1080	NP_000483	NP_000483_STOP141	-5.51159	-13.6475	dbSNP:121908763
SLC9A3R2-2	9351	EVQDTRL	DGVSWDS	CFTR	CFTR_STOP142	1080	NP_000483	NP_000483_STOP142	-5.51159	-13.4739	dbSNP:397508585
SLC9A3R2-2	9351	EVQDTRL	WDSITLQ	CFTR	CFTR_STOP143	1080	NP_000483	NP_000483_STOP143	-5.51159	-12.8208	dbSNP:121908764
SLC9A3R2-2	9351	EVQDTRL	DSITLQQ	CFTR	CFTR_STOP144	1080	NP_000483	NP_000483_STOP144	-5.51159	-13.3424	dbSNP:121908765
SLC9A3R2-2	9351	EVQDTRL	KAFGVIP	CFTR	CFTR_STOP145	1080	NP_000483	NP_000483_STOP145	-5.51159	-14.6974	dbSNP:397508588
SLC9A3R2-2	9351	EVQDTRL	FRKNLDP	CFTR	CFTR_STOP146	1080	NP_000483	NP_000483_STOP146	-5.51159	-14.9151	dbSNP:121908766
SLC9A3R2-2	9351	EVQDTRL	RKNLDPY	CFTR	CFTR_STOP147	1080	NP_000483	NP_000483_STOP147	-5.51159	-15.1665	dbSNP:397508604
SLC9A3R2-2	9351	EVQDTRL	KNLDPYE	CFTR	CFTR_STOP148	1080	NP_000483	NP_000483_STOP148	-5.51159	-11.4907	dbSNP:76649725
SLC9A3R2-2	9351	EVQDTRL	NLDPYEQ	CFTR	CFTR_STOP149	1080	NP_000483	NP_000483_STOP149	-5.51159	-16.273	dbSNP:397508613
SLC9A3R2-2	9351	EVQDTRL	PYEQWSD	CFTR	CFTR_STOP150	1080	NP_000483	NP_000483_STOP150	-5.51159	-16.0828	dbSNP:397508614
SLC9A3R2-2	9351	EVQDTRL	QWSDQEI	CFTR	CFTR_STOP151	1080	NP_000483	NP_000483_STOP151	-5.51159	-13.2604	dbSNP:397508615
SLC9A3R2-2	9351	EVQDTRL	AKILLLD	CFTR	CFTR_STOP152	1080	NP_000483	NP_000483_STOP152	-5.51159	-15.8915	dbSNP:77010898
SLC9A3R2-2	9351	EVQDTRL	AHLDPVT	CFTR	CFTR_STOP153	1080	NP_000483	NP_000483_STOP153	-5.51159	-13.4122	dbSNP:397508620
SLC9A3R2-2	9351	EVQDTRL	HLDPVTY	CFTR	CFTR_STOP154	1080	NP_000483	NP_000483_STOP154	-5.51159	-16.4699	dbSNP:397508642
SLC9A3R2-2	9351	EVQDTRL	IIRRTLK	CFTR	CFTR_STOP155	1080	NP_000483	NP_000483_STOP155	-5.51159	-13.3992	dbSNP:397508643
SLC9A3R2-2	9351	EVQDTRL	ADCTVIL	CFTR	CFTR_STOP156	1080	NP_000483	NP_000483_STOP156	-5.51159	-10.9926	dbSNP:193922732
SLC9A3R2-2	9351	EVQDTRL	DCTVILC	CFTR	CFTR_STOP157	1080	NP_000483	NP_000483_STOP157	-5.51159	-16.138	dbSNP:397508645
SLC9A3R2-2	9351	EVQDTRL	IEAMLEC	CFTR	CFTR_STOP158	1080	NP_000483	NP_000483_STOP158	-5.51159	-16.4699	dbSNP:121909026
SLC9A3R2-2	9351	EVQDTRL	EAMLECQ	CFTR	CFTR_STOP159	1080	NP_000483	NP_000483_STOP159	-5.51159	-15.6562	dbSNP:121909010
SLC9A3R2-2	9351	EVQDTRL	QQFLVIE	CFTR	CFTR_STOP160	1080	NP_000483	NP_000483_STOP160	-5.51159	-14.9326	dbSNP:397508675
SLC9A3R2-2	9351	EVQDTRL	KLFPHRN	CFTR	CFTR_STOP161	1080	NP_000483	NP_000483_STOP161	-5.51159	-13.258	dbSNP:397508683
SLC9A3R2-2	9351	EVQDTRL	ALKEETE	CFTR	CFTR_STOP162	1080	NP_000483	NP_000483_STOP162	-5.51159	-16.4699	dbSNP:397508684
SLC9A3R2-2	9351	EVQDTRL	EETEEEV	CFTR	CFTR_STOP163	1080	NP_000483	NP_000483_STOP163	-5.51159	-16.4699	dbSNP:397508689
SNTA1-1	6640	TLREKRL	SAQAGRL	NAT8B_STOP0	NAT8B	51471	NP_057431_STOP0	NP_057431	-5.66841	-10.3726	dbSNP:370670848
SNTA1-1	6640	FSFSSSL	THMGEKV	ZNF14_STOP5	ZNF14	7561	NP_066358_STOP5	NP_066358	-6.34957	-13.1708	dbSNP:114388860
SNTA1-1	6640	FSFSSSL	THMGEKV	ZNF14_STOP7	ZNF14	7561	NP_066358_STOP7	NP_066358	-6.34957	-13.1708	dbSNP:146205130
SNTA1-1	6640	FSASTSL	HRHKKTH	ZNF799_STOP0	ZNF799	90576	NP_001074290_STOP0	NP_001074290	-6.1389	-13.8053	dbSNP:200827356
SNTA1-1	6640	IIFSTVL	RKSMTCS	XKR3_STOP0	XKR3	150165	NP_787074_STOP0	NP_787074	-5.72628	-10.8934	dbSNP:373063511
SNTA1-1	6640	ALREPRL	LGTSPES	CCDC142_STOP2	CCDC142	84865	NP_116168_STOP2	NP_116168	-5.66841	-11.18	dbSNP:370220092
SNTA1-1	6640	MLRSLRL	RVEGCIQ	ASB16_STOP0	ASB16	92591	NP_543139_STOP0	NP_543139	-5.96304	-13.3407	dbSNP:146524979
SNTA1-1	6640	FVRSARL	QRVHSAE	MZF1_STOP3	MZF1	7593	NP_003413_STOP3	NP_003413	-6.17636	-13.5527	dbSNP:371879365
SNTA1-1	6640	SSRRSRL	DLEEGAG	LRRC27	LRRC27_STOP0	80313	NP_001137231	NP_001137231_STOP0	-6.271	-11.7806	dbSNP:199699716
SNTA1-1	6640	SSRRSRL	WLDLRYN	LRRC27	LRRC27_STOP1	80313	NP_001137231	NP_001137231_STOP1	-6.271	-13.1444	dbSNP:139746555
SNTA1-1	6640	VIRETVL	VSQMDQE	C9orf61	C9orf61_STOP0	9413	NP_004807	NP_004807_STOP0	-4.76564	-14.1415	dbSNP:147245375
SNTA1-1	6640	VIRETVL	FTPAGRP	C9orf61	C9orf61_STOP1	9413	NP_004807	NP_004807_STOP1	-4.76564	-10.7279	dbSNP:368537542
SNTA1-1	6640	VIRETVL	RAERRPR	C9orf61	C9orf61_STOP2	9413	NP_004807	NP_004807_STOP2	-4.76564	-14.3819	dbSNP:201307422
SNTA1-1	6640	IHRSTGL	KNGQYWV	CSPG4_STOP2	CSPG4	1464	NP_001888_STOP2	NP_001888	-6.34184	-12.1297	dbSNP:368004567
SNTA1-1	6640	NLRETDI	EAGVKRE	ADRA1D	ADRA1D_STOP0	146	NP_000669	NP_000669_STOP0	-6.18923	-12.7639	dbSNP:61759848
SNTA1-1	6640	NLRETDI	RAEAACA	ADRA1D	ADRA1D_STOP1	146	NP_000669	NP_000669_STOP1	-6.18923	-14.3819	dbSNP:61759832
SNTA1-1	6640	GSRETGL	SLWGRPG	FAM189B	FAM189B_STOP0	10712	NP_001254537	NP_001254537_STOP0	-5.80681	-13.1444	dbSNP:145265828
SNTA1-1	6640	RLTSTRL	GSYSVCK	RPS6KA2	RPS6KA2_STOP0	6196	NP_066958	NP_066958_STOP0	-5.12462	-12.6077	dbSNP:140501908
SNTA1-1	6640	LGVDTRL	DPPETRT	NTSR2_STOP0	NTSR2	23620	NP_036476_STOP0	NP_036476	-6.35674	-8.45886	dbSNP:186016078
SNTA1-1	6640	YLRSTKP	CTALTRG	CRNN	CRNN_STOP0	49860	NP_057274	NP_057274_STOP0	-6.01929	-10.2873	dbSNP:376968522
SNTA1-1	6640	YLRSTKP	RAGKGQH	CRNN	CRNN_STOP1	49860	NP_057274	NP_057274_STOP1	-6.01929	-14.3819	dbSNP:77673864
SNTA1-1	6640	YLRSTKP	IQAGTHT	CRNN	CRNN_STOP2	49860	NP_057274	NP_057274_STOP2	-6.01929	-11.9052	dbSNP:200406645
SNTA1-1	6640	YLRSTKP	GETVPGG	CRNN	CRNN_STOP3	49860	NP_057274	NP_057274_STOP3	-6.01929	-14.8465	dbSNP:371706812
SNTA1-1	6640	ILQETSL	GVVLYAP	SLC5A6	SLC5A6_STOP0	8884	NP_066918	NP_066918_STOP0	-5.87136	-13.8346	dbSNP:72549362
SNTA1-1	6640	TSRETDL	YFITLGT	KCNA5	KCNA5_STOP0	3741	NP_002225	NP_002225_STOP0	-5.80681	-13.0525	dbSNP:121908590
SNTA1-1	6640	TSRETDL	QILGKTL	KCNA5	KCNA5_STOP1	3741	NP_002225	NP_002225_STOP1	-5.80681	-11.1735	dbSNP:377498745
SNTA1-1	6640	HSRDTWL	LFPFEQL	XPC_STOP2	XPC	7508	NP_004619_STOP2	NP_004619	-5.71118	-11.5903	dbSNP:374117852
TIAM1-1	7074	YVFLEGF	APSLQKR	SNX13_STOP0	SNX13	23161	NP_055947_STOP0	NP_055947	-6.27295	-16.1457	dbSNP:34446209
TIAM1-1	7074	EVFLGAF	NPYPKRD	SPAG4L_STOP2	SPAG4L	140732	NP_542406_STOP2	NP_542406	-6.08326	-18.5511	dbSNP:147686372
TIAM1-1	7074	ITKLGWF	CSLDMMS	RANBP17_STOP1	RANBP17	64901	NP_075048_STOP1	NP_075048	-4.46585	-17.2518	dbSNP:377186217
TIAM2-1	26230	GWSHRSV	XXXXXMA	LOC388199	LOC388199_STOP0	388199	NP_001013660	NP_001013660_STOP0	-5.97288	#NAME?	dbSNP:184383320
TIAM2-1	26230	GWSHRSV	ANAVCEV	LOC388199	LOC388199_STOP1	388199	NP_001013660	NP_001013660_STOP1	-5.97288	-11.5498	dbSNP:371432758
TIAM2-1	26230	GWSHRSV	GPARTPD	LOC388199	LOC388199_STOP2	388199	NP_001013660	NP_001013660_STOP2	-5.97288	-10.9399	dbSNP:367751056
TIAM2-1	26230	SGSESKV	AVAQGEE	RGPD4_STOP2	RGPD4	285190	NP_872394_STOP2	NP_872394	-6.10317	-12.5764	dbSNP:374691289
TIAM2-1	26230	SSSESDV	LPSSIIF	CCDC125_STOP0	CCDC125	202243	NP_789786_STOP0	NP_789786	-6.10317	-10.7463	dbSNP:368100129
TIAM2-1	26230	SARSTDV	VTTSLRI	ANO9	ANO9_STOP0	338440	NP_001012302	NP_001012302_STOP0	-6.2547	-11.1951	dbSNP:200422652
TIAM2-1	26230	SARSTDV	MPRTFSE	ANO9	ANO9_STOP1	338440	NP_001012302	NP_001012302_STOP1	-6.2547	-9.29614	dbSNP:201008776
TIAM2-1	26230	CESETSV	QIPHSHY	BRCA1_STOP237	BRCA1	672	NP_009225_STOP237	NP_009225	-5.5319	-11.3056	dbSNP:80357021
TIAM2-1	26230	NRRTTPV	EYLLRIV	CACNG4	CACNG4_STOP0	27092	NP_055220	NP_055220_STOP0	-6.19219	-9.6585	dbSNP:141844181
TIAM2-1	26230	SRREWYV	QYGFSVQ	PVRL3	PVRL3_STOP0	25945	NP_056295	NP_056295_STOP0	-5.77527	-11.2624	dbSNP:201919059
TIAM2-1	26230	IRRFSSV	DTQLCGA	WDR54	WDR54_STOP0	84058	NP_115494	NP_115494_STOP0	-6.34657	-13.4569	dbSNP:371098495
TIAM2-1	26230	TWLQSPV	KLLAACS	RTKN	RTKN_STOP0	6242	NP_149035	NP_149035_STOP0	-6.0834	-12.4892	dbSNP:143878783
TIAM2-1	26230	TWLQSPV	IAVNKET	RTKN	RTKN_STOP1	6242	NP_149035	NP_149035_STOP1	-6.0834	-13.4569	dbSNP:199677316
TIAM2-1	26230	TWLQSPV	PLPWGRP	RTKN	RTKN_STOP2	6242	NP_149035	NP_149035_STOP2	-6.0834	-9.23949	dbSNP:78574572
TIAM2-1	26230	CESETSV	PCNWADV	BRCA1_STOP32	BRCA1	672	NP_009230_STOP32	NP_009230	-5.5319	-9.80684	dbSNP:397509141
TIAM2-1	26230	SQLQSSV	PALTATL	SLCO4A1	SLCO4A1_STOP0	28231	NP_057438	NP_057438_STOP0	-5.91695	-10.4748	dbSNP:200844019
TIAM2-1	26230	LGLETNV	RAASPRL	SGEF	SGEF_STOP0	26084	NP_056410	NP_056410_STOP0	-5.98958	-11.1951	dbSNP:370676439
TIAM2-1	26230	LGLETNV	QQRTLQK	SGEF	SGEF_STOP1	26084	NP_056410	NP_056410_STOP1	-5.98958	-10.6775	dbSNP:371024652
TIAM2-1	26230	LGLETNV	PLVSSSR	SGEF	SGEF_STOP2	26084	NP_056410	NP_056410_STOP2	-5.98958	-9.06182	dbSNP:368220552
TIAM2-1	26230	LGLETNV	WYEGERL	SGEF	SGEF_STOP3	26084	NP_056410	NP_056410_STOP3	-5.98958	-11.1519	dbSNP:181692600
TIAM2-1	26230	SYQSVSV	IFTVTED	SRR	SRR_STOP0	63826	NP_068766	NP_068766_STOP0	-6.2393	-11.8023	dbSNP:138106032
TIAM2-1	26230	EHSTTSV	PASELNL	RSBN1	RSBN1_STOP0	54665	NP_060834	NP_060834_STOP0	-6.39434	-10.4748	dbSNP:138634440
TIAM2-1	26230	QSLETSV	IILRKCN	ATP2B4	ATP2B4_STOP0	493	NP_001675	NP_001675_STOP0	-5.4707	-12.4892	dbSNP:368628755
TIAM2-1	26230	QSLETSV	TPLLDEE	ATP2B4	ATP2B4_STOP1	493	NP_001675	NP_001675_STOP1	-5.4707	-11.6268	dbSNP:370578895
TIAM2-1	26230	SHSTTRV	PEVMLPV	NLGN1	NLGN1_STOP0	22871	NP_055747	NP_055747_STOP0	-5.26175	-10.6873	dbSNP:77794557
TIAM2-1	26230	TRSTVSV	FAIQPLI	CNTN6_STOP0	CNTN6	27255	NP_055276_STOP0	NP_055276	-5.27036	-11.7139	dbSNP:143789454
TIAM2-1	26230	FLSESSV	FPALVQM	C10orf79_STOP0	C10orf79	80217	NP_079421_STOP0	NP_079421	-5.91565	-11.602	dbSNP:138312878
TIAM2-1	26230	SSLESEV	EPYSPAV	GRIN2D	GRIN2D_STOP0	2906	NP_000827	NP_000827_STOP0	-6.10317	-10.6693	dbSNP:78900630
TIAM2-1	26230	SYKGTSV	CPGATGR	ERN2_STOP6	ERN2	10595	NP_150296_STOP6	NP_150296	-5.49007	-10.9399	dbSNP:148146066
TIAM2-1	26230	LSSSTYP	YCARIAL	GRB14_STOP2	GRB14	2888	NP_004481_STOP2	NP_004481	-6.13613	-13.4569	dbSNP:201549751
TIAM2-1	26230	SYSFVSV	GILASSC	C17orf68_STOP2	C17orf68	80169	NP_079375_STOP2	NP_079375	-6.15216	-8.97469	dbSNP:376346182
TIAM2-1	26230	LSSESQV	SEGAFQC	LRP4	LRP4_STOP0	4038	NP_002325	NP_002325_STOP0	-6.37332	-12.3243	dbSNP:147087497
TIAM2-1	26230	LSSESQV	DKFLLFA	LRP4	LRP4_STOP1	4038	NP_002325	NP_002325_STOP1	-6.37332	-13.4569	dbSNP:371792710
TIAM2-1	26230	LSSESQV	TAATPER	LRP4	LRP4_STOP2	4038	NP_002325	NP_002325_STOP2	-6.37332	-11.4425	dbSNP:147138337
TIAM2-1	26230	SYLVTSV	KMENSNL	APC	APC_STOP0	324	NP_001120982	NP_001120982_STOP0	-5.49007	-12.1861	dbSNP:145945630
TIAM2-1	26230	SYLVTSV	DEAMASS	APC	APC_STOP1	324	NP_001120982	NP_001120982_STOP1	-5.49007	-12.0755	dbSNP:79323615
TIAM2-1	26230	SYLVTSV	KEEKEKD	APC	APC_STOP3	324	NP_001120982	NP_001120982_STOP3	-5.49007	-13.4569	dbSNP:137854576
TIAM2-1	26230	SYLVTSV	EEQLGTC	APC	APC_STOP4	324	NP_001120982	NP_001120982_STOP4	-5.49007	-13.4569	dbSNP:137854583
TIAM2-1	26230	SYLVTSV	QDMEKRA	APC	APC_STOP5	324	NP_001120982	NP_001120982_STOP5	-5.49007	-10.9236	dbSNP:137854577
TIAM2-1	26230	SYLVTSV	DMEKRAQ	APC	APC_STOP6	324	NP_001120982	NP_001120982_STOP6	-5.49007	-13.4569	dbSNP:62619935
TIAM2-1	26230	SYLVTSV	TSGNGQG	APC	APC_STOP7	324	NP_001120982	NP_001120982_STOP7	-5.49007	-11.6708	dbSNP:137854569
TIAM2-1	26230	SYLVTSV	HYSITLR	APC	APC_STOP9	324	NP_001120982	NP_001120982_STOP9	-5.49007	-9.91106	dbSNP:137854580
TIAM2-1	26230	SYLVTSV	YSITLRR	APC	APC_STOP10	324	NP_001120982	NP_001120982_STOP10	-5.49007	-9.99996	dbSNP:387906230
TIAM2-1	26230	SYLVTSV	KSESEDL	APC	APC_STOP11	324	NP_001120982	NP_001120982_STOP11	-5.49007	-11.6527	dbSNP:137854572
TIAM2-1	26230	SYLVTSV	VLRNLSW	APC	APC_STOP12	324	NP_001120982	NP_001120982_STOP12	-5.49007	-10.4481	dbSNP:137854573
TIAM2-1	26230	SYLVTSV	VNSKKTL	APC	APC_STOP13	324	NP_001120982	NP_001120982_STOP13	-5.49007	-12.4892	dbSNP:137854574
TIAM2-1	26230	SYLVTSV	NPKDQEA	APC	APC_STOP14	324	NP_001120982	NP_001120982_STOP14	-5.49007	-12.4892	dbSNP:137854582
TIAM2-1	26230	SYLVTSV	MLKNLIH	APC	APC_STOP15	324	NP_001120982	NP_001120982_STOP15	-5.49007	-12.4892	dbSNP:137854570
TIAM2-1	26230	SYLVTSV	VLPSSSS	APC	APC_STOP16	324	NP_001120982	NP_001120982_STOP16	-5.49007	-9.92425	dbSNP:79512956
TIAM2-1	26230	SYLVTSV	NPGTSSK	APC	APC_STOP17	324	NP_001120982	NP_001120982_STOP17	-5.49007	-9.6528	dbSNP:121913333
TIAM2-1	26230	SYLVTSV	AHTHSNT	APC	APC_STOP18	324	NP_001120982	NP_001120982_STOP18	-5.49007	-11.3056	dbSNP:137854575
TIAM2-1	26230	SYLVTSV	IKQSEQR	APC	APC_STOP19	324	NP_001120982	NP_001120982_STOP19	-5.49007	-12.5764	dbSNP:137854571
TIAM2-1	26230	SYLVTSV	ANGSETN	APC	APC_STOP20	324	NP_001120982	NP_001120982_STOP20	-5.49007	-12.5764	dbSNP:121913331
TIAM2-1	26230	SYLVTSV	ANTLQIA	APC	APC_STOP21	324	NP_001120982	NP_001120982_STOP21	-5.49007	-13.4569	dbSNP:121913462
TIAM2-1	26230	SYLVTSV	RTKSSRL	APC	APC_STOP22	324	NP_001120982	NP_001120982_STOP22	-5.49007	-8.95662	dbSNP:121913327
TIAM2-1	26230	SYLVTSV	SPSKSGA	APC	APC_STOP23	324	NP_001120982	NP_001120982_STOP23	-5.49007	-10.0859	dbSNP:121913328
TIAM2-1	26230	SYLVTSV	SPPEHYV	APC	APC_STOP24	324	NP_001120982	NP_001120982_STOP24	-5.49007	-8.32637	dbSNP:121913329
TIAM2-1	26230	SYLVTSV	PPEHYVQ	APC	APC_STOP25	324	NP_001120982	NP_001120982_STOP25	-5.49007	-11.7139	dbSNP:121913326
TIAM2-1	26230	SYLVTSV	DLPDSPG	APC	APC_STOP26	324	NP_001120982	NP_001120982_STOP26	-5.49007	-12.1861	dbSNP:74535574
TIAM2-1	26230	SYLVTSV	PQTAQTK	APC	APC_STOP27	324	NP_001120982	NP_001120982_STOP27	-5.49007	-12.5944	dbSNP:121913332
TIAM2-1	26230	LQSETSV	STYSGYS	VANGL1	VANGL1_STOP0	81839	NP_001165882	NP_001165882_STOP0	-5.5319	-10.5049	dbSNP:371629555
TIAM2-1	26230	LQSETSV	AAARRRD	VANGL1	VANGL1_STOP1	81839	NP_001165882	NP_001165882_STOP1	-5.5319	-12.0755	dbSNP:74117015
TIAM2-1	26230	GSGTTRP	PVTERVS	MECP2_STOP23	MECP2	4204	NP_004983_STOP23	NP_004983	-6.38986	-11.4425	dbSNP:61749718
TIAM2-1	26230	SERISSV	NQDQNAR	HTR2C	HTR2C_STOP0	3358	NP_000859	NP_000859_STOP0	-6.13762	-12.5764	dbSNP:368256898
TIAM2-1	26230	GRAEVSV	VYLDVLG	NTRK1_STOP1	NTRK1	4914	NP_002520_STOP1	NP_002520	-6.23799	-10.5732	dbSNP:368040165
TIAM2-1	26230	SYLVTSV	ERSLLLA	APC	APC_STOP0	324	NP_001120983	NP_001120983_STOP0	-5.49007	-11.5656	dbSNP:137854576
TIAM2-1	26230	SYLVTSV	YEARQIR	APC	APC_STOP1	324	NP_001120983	NP_001120983_STOP1	-5.49007	-13.4569	dbSNP:137854583
TIAM2-1	26230	SYLVTSV	VAMEEQL	APC	APC_STOP2	324	NP_001120983	NP_001120983_STOP2	-5.49007	-12.3049	dbSNP:137854577
TIAM2-1	26230	SYLVTSV	VLSSSST	APC	APC_STOP3	324	NP_001120983	NP_001120983_STOP3	-5.49007	-8.95662	dbSNP:137854569
TIAM2-1	26230	SYLVTSV	EMVYSLL	APC	APC_STOP4	324	NP_001120983	NP_001120983_STOP4	-5.49007	-12.1861	dbSNP:137854568
TIAM2-1	26230	SYLVTSV	FGDVANK	APC	APC_STOP5	324	NP_001120983	NP_001120983_STOP5	-5.49007	-11.6708	dbSNP:137854580
TIAM2-1	26230	SYLVTSV	SWRADVN	APC	APC_STOP6	324	NP_001120983	NP_001120983_STOP6	-5.49007	-9.21181	dbSNP:137854572
TIAM2-1	26230	SYLVTSV	EVGSVKA	APC	APC_STOP7	324	NP_001120983	NP_001120983_STOP7	-5.49007	-11.5839	dbSNP:137854573
TIAM2-1	26230	SYLVTSV	CALEVKK	APC	APC_STOP8	324	NP_001120983	NP_001120983_STOP8	-5.49007	-9.48241	dbSNP:137854574
TIAM2-1	26230	SYLVTSV	NLIHSKH	APC	APC_STOP9	324	NP_001120983	NP_001120983_STOP9	-5.49007	-11.3056	dbSNP:137854582
TIAM2-1	26230	SYLVTSV	AALRNLM	APC	APC_STOP10	324	NP_001120983	NP_001120983_STOP10	-5.49007	-12.4892	dbSNP:137854570
TIAM2-1	26230	SYLVTSV	IAKVMEE	APC	APC_STOP11	324	NP_001120983	NP_001120983_STOP11	-5.49007	-12.4892	dbSNP:121913333
TIAM2-1	26230	SYLVTSV	TCSMPYA	APC	APC_STOP12	324	NP_001120983	NP_001120983_STOP12	-5.49007	-10.6879	dbSNP:137854575
TIAM2-1	26230	SYLVTSV	YTESTDD	APC	APC_STOP13	324	NP_001120983	NP_001120983_STOP13	-5.49007	-10.9218	dbSNP:137854571
TIAM2-1	26230	SYLVTSV	VSQSLCQ	APC	APC_STOP14	324	NP_001120983	NP_001120983_STOP14	-5.49007	-11.6527	dbSNP:121913331
TIAM2-1	26230	SYLVTSV	EDPVSEV	APC	APC_STOP15	324	NP_001120983	NP_001120983_STOP15	-5.49007	-10.279	dbSNP:121913462
TIAM2-1	26230	SYLVTSV	HKAVEFS	APC	APC_STOP16	324	NP_001120983	NP_001120983_STOP16	-5.49007	-13.4569	dbSNP:121913327
TIAM2-1	26230	SYLVTSV	QETPLMF	APC	APC_STOP17	324	NP_001120983	NP_001120983_STOP17	-5.49007	-13.4569	dbSNP:121913328
TIAM2-1	26230	SYLVTSV	SVSSLDS	APC	APC_STOP18	324	NP_001120983	NP_001120983_STOP18	-5.49007	-10.4762	dbSNP:121913329
TIAM2-1	26230	SYLVTSV	VSSLDSF	APC	APC_STOP19	324	NP_001120983	NP_001120983_STOP19	-5.49007	-10.1843	dbSNP:121913326
TIAM2-1	26230	SYLVTSV	PPPPQTA	APC	APC_STOP20	324	NP_001120983	NP_001120983_STOP20	-5.49007	-12.5944	dbSNP:74535574
TIAM2-1	26230	SYLVTSV	EKRESGP	APC	APC_STOP21	324	NP_001120983	NP_001120983_STOP21	-5.49007	-8.31354	dbSNP:121913332
TIAM2-1	26230	SSRHSQV	QRYYYYE	FLG_STOP20	FLG	2312	NP_002007_STOP20	NP_002007	-5.7148	-11.5944	dbSNP:199895224
TJP1-1	7082	GALKSYL	ESESTAL	RICH2_STOP0	RICH2	9912	NP_055674_STOP0	NP_055674	-6.14396	-10.4789	dbSNP:201487249
TJP1-1	7082	YGAKTCL	LCVTQQL	ZPBP	ZPBP_STOP0	11055	NP_008940	NP_008940_STOP0	-5.87064	-14.0038	dbSNP:201826735
TJP2-3	9414	TTFSKWV	IKITQLQ	CAPN7_STOP0	CAPN7	23473	NP_055111_STOP0	NP_055111	-5.70645	-13.5602	dbSNP:368130672
TJP2-3	9414	VSFSRYL	RKAQEDL	CES3_STOP0	CES3	23491	NP_001172105_STOP0	NP_001172105	-6.24943	-12.9065	dbSNP:76376956
